# Supplementary material for: A novel early risk assessment tool for detecting clinical outcomes in patients with heat-related illness (J-ERATO score): Development and validation in independent cohorts in Japan
Source: PLoS One. 2018 May 9;13(5):e0197032. doi: 10.1371/journal.pone.0197032 (PMC5942769; doi:10.1371/journal.pone.0197032)
Supplement: S1 Table — Data_de_identified. (XLSX) [file pone.0197032.s001.xlsx]

## Sheet: Sheet1
Sex_1male_2female	Age	Weather_1sunny_2cloudy_3rainy_4missing	Location_1outdoor_indoor	Functionaldependency_1notdisable_2disable	HT	HeartDisease	Pscyco	DM	CerevD	ParkinD	CKD	Dementia	PreSBP	PreRR	PreGCSlessthan15	PreBT	PreHR	Abdminal	Muscular	GCS	SBP	BT	HR	WBC	Ht	Plt	BUN	Cre	AST	ALT	CK	CRP	Admission1	ICU	Deadtodischarge
1	24	3		1	0	0	0	0	0	0	0	0	140	18	1	38	124	0		4	109	39	125	16.1	40.7	23.2	17	1.69	29	48	506	17.4	1
	43		1		0	0	0	0	0	0	0	0	132	22	0	37.3	89	1	1	15	125	37.2	87	14.6	42.1	24.3	23.1	3.08	36	35	883	0.46	1
1	58		1	1	0	0	0	0	0	0	0	0	142	18	0	36.5	118	0	1	15	170	37.6	106	11	51.4	31.2	19.4	1.42	33	16	815	0.16	1
1	46	1	1	1	0	0	0	0	0	0	0	0	90	18	0	36.2	94	0	1	15	129	36.2	106	28.2	60.4	33.3	32.9	4.2	33	54	173	1	1
1	57	1	1	1	0	0	0	0	0	0	0	0	51	30	1		120	0	0	3	88	42	151	2.5	36.3	14.1	21	1.33	77	36	386	0.103	1	1
1	29		1	1	0	0	0	0	0	0	0	0	134		1	36.9	84	0	0	15	133	37.2	67	10.1	41	29.7	13.9	0.85	16	18	230	0.01	0	0	0
1	49	1	1	1	0	0	1	0	0	0	0	0	114		1	38.6	144	0	0	15	145	37.5	141	8.3	44	23.4	13.5	0.76	100	56	2156	0.05	0	0	0
1	59	1	1	1	0	0	0	0	0	0	0	0	110	16	0	34.7	72		1	15	98	36.3	68	7.5	44.7	20.7	30.6	1.32	40	58	136	0.01	0	0	0
1	75	1	1	1	0	0	0	0	0	0	0	0								15	164	36.6	105	7.7	40.4	22.2	23.8	1.29	63	13	171	0.03	0	0	0
1	93	1	1	2	1	0	0	0	0	0	0	0	146	14	0	38	111	0	0	15	132	36.6	100	5.4	43.6	9	20.9	1.06	21	27	68	0.02	1		1
1	38	1	1	1	0	0	0	0	0	0	0	0			0			1	1	15	115	37.2	92	7.6	40.3	30.4	14.8	0.61	37	18	1023	0.1	0	0	0
1	79	1	1		0	0	0	0	0	0	0	0	123		0		91		0	15	132	36.6	67	6.6	36.6	17.1	20.8	0.76	20	32	252	0.12
1	69	1	1	1	0	0	0	0	0	0	0	0								15	120	36.5	66	8.5	36.9	27.9	29.6	1.59	20	34	263	0.4	0	0	0
1	60	1	1	1	1	0	0	0	0	0	0	0								15	165	35.8	71	13.1	43.2	26.4	22.5	2.12	29	26	336	0.1	1
1	62	1	1	1	0	0	0	0	0	0	0	0						1	1	15	125	35.5	84	17.5	47.8	33.9	34	2.35	37	25	337	0.43	1
0	32			1	0	0	0	0	0	0	0	0								15	116	36.8	85										0	0	0
1	43	1	1	1	0	0	0	0	0	0	0	0	100	24	0	36.3	109	0	1	15	131	36.5	92						51	86	186	0.33	1
1	50		1	1	0	0	0	0	0	0	0	0								15	147	38	110	11.9	50.8	20.5	41.4	2.87	58	53	321	0.6	1
0	96	1		2	0	1	0	0	0	0	0	0			0	38.5		0	0	15	75	38.5	95	5.1	39	25.3	24.8	0.42	16	26	20	0.08	0	0	0
1	18	1	1	1	0	0	0	0	0	0	0	0								15	107	36	67	11	42.1	22.1	17.5	1.08	28	20	240	0.04	0	0	0
	68	1	1	1	0	0	0	0	0	1	0	0		12	1	42.8	170			3	50	40.8	78	6.2	34.6	11.5	17.3	1.38	154	71	4157	0.08	1	1
1	78	1		1	0	1	0	0	0	1	0	0			1	40.1		0		13	124	39.8	110	11	43.8	21	22.5	1	42	25	1486	0.01	1		0
0	63	1		2	0	0	0	0	0	0	0	0			1			0	0		110		110	16.9	32.3	16.1	4.7		139	226	107	0.06	1		0
1	80	1		2	0	0	0	0	1	0	0	0	240	42	1	40.6	120	0			210	40.6	115	11.3	45.5	16.4	21.4	1.01	32	30	288	0.13	1
1	80	1		1	0	0	0	0	1	0	0	0	240	42		40.7	120	0	0	13	210	40.6	115	11.3	45.5	16.4	21.4	1.01	32	30	288	0.13	1		0
0	89	1	1	1	1	0	0	0	0	0	0	0	142	30	1	40.5	82	1	0	13	139	38.8	82	10.2	32.8	16.5	17.3	0.86	46	30	148	2.91	1		0
1	20	2		1	0	0	0	0	0	0	0	0								15	125	36.9	96	10.5	49.1	17.9	15.5	0.87	29	24		0.07	0	0	1
1	47	2		1	0	0	0	0	0	0	0	0								15	122	35.9	75	16.2	49	22.9	26.3	2.31	28	39	158	0.09	1		0
1	39	1	1	1	0	0	0	0	0	0	0	0								15	102	37.6	107										0	0	0
1	84	1	2	1	0	0	0	0	0	0	0	0	182	24	1	39.7	95	1	0	15	209	38.5	90	8.4	40.4	30.5	16.5	0.78	45	9	111	0	0	0	0
1	22	1		1	0	0	0	0	0	0	0	0			0			0	1	15	117	35.8		19.1	57.7	30.7	23.3	2.73	75	96	1323	0.4	1		0
1	83	1	1	2	1	0	0	0	0	0	1	0	210	32	1	40	127	0	0	12	136	40.4	115	9.6	33.6	23.6	79.9	9.4	26	27	44	5.7	1		0
1	73	1	1	1	1	0	0	1	0	0	0	0	158	24	0	39.6	97	1	0	15	166	38.2	97	4.4	37.8	14.6	23.2	0.87	43	40	94	0.2	0	0	0
1	43	1	1	1	0	0	0	0	0	0	0	0	56	37	1	39.4	163	0	0	3	199	39.4	163	10.4	47.7	13.1	40.7	2.86	165	338	25504	1.1	1	1
1	61	1	1	1	0	0	0	0	0	0	0	0			0					15	129	36.7	81	18.8	39.2	22.1	32.5	1.88	27	19	137	7.3	0	0	0
0	91	1		2	0	0	0	0	0	0	0	0			0	36.5		0	0	15	152	36.5	86	6.7	39.7	13.4	15.1	0.6	24	9			0	0	0
1	48	1	1	1	0	0	0	0	0	0	0	0						0	1	15	137	36.5	71	12.9	50.1	33.1	16.4	1.51	38	23	254	0.1	0	0	0
1	78	1		1	0	0	0	1	1	0	0	0	144	30	1	40.2	107	0		15	163	39.2	108	11.8	39.5	24.9	12.8	0.86	33	46	188	0.8	1		1
1	53	1		1	0	0	1	0	0	0	0	0	143	29	1	41.6	149	0	0	10	143		149	9	36.4	15.2	30.9		39	20	463	0.2	1
0	46	1		1	0	0	0	0	0	0	0	0			0			0	0	15	128	38.7	103	9.8	41.4	21.9	15.3	0.85	15	10	46	0.1	0	0	0
1	29	1	1	1	0	0	0	0	0	0	0	0								15	131	36	78	13.8	52.3	39.1	22.7	1.57	42	37	677	0.4	0	0	0
1	57	1	1	1	0	0	0	0	0	0	0	0	80	30	1	40.3	150	0	0	3	82	41.6	154	10.1	44.8	30.3	33.4	2.34	57	40	269	0.48	1	1	0
1	48	1	1	1	0	0	0	0	0	0	0	0			1			1	1	14	125	36.2	89	20.9	51	16.6	26	2.55	40	49	335	0.7	1		0
1	73	1		1	1	0	0	0	0	0	0	0	107	20	1	41.8	129	1	0	4	140	39.2	164	15	43.4	16.5	20	1.2	26	56	1636		1	1	0
1	66	1	1	1	0	0	0	0	1	0	0	0	64	30	1	39.6	146	0	1	4	40	39.6	140	8.1	65.2	8.6	73	5.8	2694	1857	6918	0.455	1	1	0
1	32	1		1	0	0	0	0	0	0	0	0	90	24	0		150	0	1	15	70	36.5	140	16	59.4	27.3	31	3.3	33	49	264		1
1	62	1	1	1	0	0	0	0	0	0	0	0	131	18	1	41.8	128	0		11	150	40.1	136	11.1	41.1	26.5	15	1	25	21	131	0.165	1		0
0	73	1	1		1	1	0	0	0	0	0	0	83	18	0		61	1	0	15	142	36	55	12.5	40.2	30.5	16	1	19	25	56	0.1	0	0	0
1	63	1	1	1	1	0	0	0	0	0	0	0								15	108	35.8	83	10.8	41.2	29.7	24	2.4	23	24	250	0.2	0	0	0
1	57	1	1	1	0	0	0	0	0	0	0	0								15	114	36.4	111	11.3	41.6	26.4	26	1.2	23	28	267	0.1	0	0	1
1	47	2	1	1	0	0	0	0	0	0	0	0								15	143	36.6	70										0	0	0
1	43	1	1	1	0	0	0	0	0	0	0	0	94	20	0	35.9	110	0	1	15	160	36.2	94	18.8	52.1	34.8	23	2.4	36	26	215	0.2	1		0
1	94	1		2	1	0	0	1	0	0	0	0								13	193	37.4	97	11.8	30.3	18.2	79	4.9	36	17	1172	2.5	1		0
1	23	1	1	1	0	0	0	0	0	0	0	0								15	129	36.3	85	15.7	50.5	30.7	19	1.4	27	29	100		0	0	0
1	26	1	1	1	0	0	0	0	0	0	0	0								15	107	37	82	17.6	47	33.5	17	1.7	26	41	125	0.1	0	0	0
0	74	1	1	1	1	0	0	0	0	0	0	0								15	159	37.1	77										0	0	0
1	81	1		2	1	0	0	0	0	0	0	0	101	18	1	40.2	77	0	0	15	129	40.2	68	8.7	37.7	27.6	15	1.1	24	14	106	0.8	1		0
0	79	1		1	0	0	0	0	1	0	0	0								15	150	37.9	90	15.3	37.9	27.7	15	1.1	10	21	333	5.8	1		0
1	18	1	1	1	0	0	0	0	0	0	0	0								15	178	37.9	65	9.4	49.4	28.4	22	1.2	22	31	478	0.1	0	0	0
1	26	1		1	0	0	0	0	0	0	0	0								15	98	37	87	7.9	40	35.9	14	0.6	83	46	176	0.1	1		0
0	91	2		1	1	0	0	1	0	0	0	0								15	187	37.2	92	4.9	40.5	18.1	14	0.7	19	35	123	2.1	1		0
0	83	1	1	1	1	0	0	0	0	0	0	0	68	24	1	36.7	62	0	0	15	119	35.3	62	5.3	30.4	19.7	19	0.7	16	11	73	0.1	0	0	0
0	24	1		1	0	0	0	0	0	0	0	0	100	12	0	37.5	60	0	0	15	100	37.2	70	4.7	35.3	33.7	7	0.6	8	18	75	0.1	0	0	0
0	83	2		2	0	0	0	1	0	0	0	0	152	16	0	38.6	106	0		15	120	37.6	90	17.7	45.6	23.1	39	0.8	50	88	3360		1		0
1	83	1	1	1	1	0	0	0	0	0	0	0	178	30	1	38.9	95	0	0	15	160	40.4	80	5.4	38.4	11.6	12	0.6	21	39	473		1
1	79			2	0	0	0	0	0	0	0	0				39.1					132	38.3	72	3.8	43.4	17	16	0.8	36	18	857	0.1	1		0
0	73	3		1	0	0	0	0	0	1	0	0	157	28	1	42	168	0		12	156	41.4	160	5.1	43	18.6	17	0.6	15	25	294	0.1	1
1	60	1		1	0	0	0	0	0	0	0	0								15	182	37.5	73										0	0	0
1	39	1		1	0	0	0	0	0	0	0	0								15	122	36.9	96	10.8	50	46.8	28	1.9	30	49	149		0	0	1
1	30	1		1	0	0	0	0	0	0	0	0								15	147	36.6	120										0	0	0
0	70	1	1	2	0	0	0	0	1	0	0	0	150	12	0	37.6	84	0	0	15	108	37.9	87	13.8	37	36.3	18	0.8	18	18	75	0.7	0	0	0
0	25	1	1	1	0	0	0	0	0	0	0	0								15				6.9	34	19	6	0.5	14	6	43	0.4	0	0	0
1	69	1	1	1	1	1	0	0	0	0	0	0	80	30	1	40.6	100	1	0	4	94	40	120	7.1	36.3	12.6	19	0.6	21	27	164	0.1	1	1
0	69	1	1	1	0	0	0	0	0	1	0	0	78	30	1	40.6	110	0		3	78	40.6	100	6.78	38.2	24.5	30	1	38	51	240	0.2	1	1
0	64	1		2	1	0	0	0	0	0	0	0								15	162	40.3	116	8.5	41.9	18.8	20	0.8	53	58	67	8.7	0	0	0
1	75	1		2	0	0	0	0	0	1	0	0	90	30	1	41.4	80	0	0	6	86	41.4	70	12.5	34.6	14.1	24	1.3	24	71	2650	6.7	1
1	92	1	1	2	1	0	0	0	1	0	0	0	134	20	1	38.7	117	0		13	126	38.1	111	8.1	37.9	24.8	26	0.8	19	10	71	1.3	0	0	0
0	36	1	1	1	0	0	0	0	0	0	0	0								15		36.7		7.2	43.3	25.9	17	0.5	16	14	44	0.1	0	0	0
1	44	1	1	1	0	0	0	0	0	0	0	0								15				11.5	49.3	19.5	21	1.7	177	56	10334	20	1		0
0	79	1	1	1	0	0	0	0	0	0	0	0	149	24	1	40	91			12	139	40	94	8.6	35.5	20.4	17	0.6	49	25	315	0.1	1
1	49	1	1	1	0	1	0	0	0	0	0	0								15	116	36.2	51	17.6	56.7	47.2	30		40	35	444		0	0	0
0	52	1	1	1	0	0	0	0	0	0	0	0								15	114	36	71				16	0.8	22	22	111		0	0	0
1	33	1	1	1	0	0	0	0	0	0	0	0								15	109		66										0	0	0
0	62	1	1	1	0	0	0	0	0	0	0	0								15	139	36.3	75	7	38	20.6	15	0.6	13	16	74		0	0	0
1	18	1	1	1	0	0	0	0	0	0	0	0								15	142	36.7	84	9.4	42.6	24.9	14	1	20	20	104	0.1	0	0	0
0	39	1	1	1	0	0	0	0	0	0	0	0								15	144	36.8	78	7.5	33.6	27.8	10	0.6	17	16	94		0	0	0
1	69	1	1	1	1	0	0	0	0	0	0	0								15	146	38.2	131	11.5	49.8	25.5	22	0.8	22	19	122		0	0	0
1	76	2	2	2	0	0	0	0	0	0	0	1	96	15		37.9	119	0	0	14	80	37.4	110	8.4	32.4	13	23	1.1	21	37	288	0.8	1
0	20	1	1	1	0	0	0	0	0	0	0	0								15	102	36.3	65	10.9		24.5	15	0.5	16	8	91	0.1	0	0	0
1	43	1	1	1	0	0	0	0	0	0	0	0	104	27	0	35.8	110	0	1	15	104	35.8	104	14.6	51	34.4	20	2.4	29	24	174	0.35	0	0	0
0	80	1		2	0	0	0	0	1	1	0	0	146		1	37.1	93	0			173	37	85	5.3	38.7	14.1	20	0.79	18	10	75	0	0	0	0
1	29	1	1	1	0	0	0	0	0	0	0	0								15	129		92	7.2	52.5	23.4	33	1.51	44	45	630	0.64	1
0	44	1	1	1	0	0	0	0	0	0	0	0	108		0	36.6	92	0	0	15	100	36.1	72	7.4	46.9	24.4	10	0.69	18	18	121	0	0	0	0
0	85	1	1		0	0	0	0	0	0	0	0	143		1	39.4	100	0		14	105	37.5	96	10	37.1	16.4	15	0.66	25	13	70	0	1		0
1	40	1	1	1	1	0	0	0	0	0	0	0								15	140	36.3	97	14.1	54	30.3	20	1.79	40	33	261	0	0	0	0
1	23	1	1	1	0	0	0	0	0	0	0	0	118	20	0	37.4	99	1	1	15	118	37.4	94	13.8	52.7	23.3	24	3.09	24	21	137	0	1
1	57	1	1	1	1	0	0	0	0	0	0	0	87		1	35.9	102	0	0	15	107	36.2	84	6.4	43.2	20.8	12	1.07	25	64	115	0	0	0	0
1	74	1	1	1	1	1	0	0	1	0	0	0								15	106	36.2	72	4.3	31.8	26.3	23	1.02	20	17	83	0	0	0	0
1	90	1		1	1	1	0	0	0	0	0	0	99	30	1	39.2	118	1		15	103	38.1	107	12	44.1	19	24	1.78	156	111	184	9.31	1
0	89	1		2	1	0	0	0	1	0	0	1	79		1	37.8	94			15	85	37	86	4.2	41.4	13.2	22	0.55	12	22	45	1.03	0	0	0
1	23	1		1	0	0	0	0	0	0	0	0	130		1	36.8	80	1	0	15	123	38.3	72	10	42.6	17.1	17	0.84	21	24	339	0	0	0	0
0	52	1		1	1	0	0	0	0	0	0	0	131	16	0	36.9	68	1		15	131		68	7.3	36.8	31.4	20	1.34	29	36	95	0	0	0	0
1	39	1		1	0	0	0	1	1	0	0	0	70	31	1	40.1	136	1		3	70	40.1	136	6.7	37.5	16.5	28	1.61	36	35	1152	2.16	1
0	79	1	1	2	0	0	0	0	0	0	0	0	114	38	1	42	102	1	0	3	114		112	5.5	35.7	22.8	25	0.95	47	24	287	0	1
1	18		1	1	0	0	0	0	0	0	0	0	107	24	1	36.2	80	1	0	14	132	36.2	77	8.1	41.9	27.8	25	1.13	24	14	305	0	1
1	87	2	1	2	1	0	0	0	0	0	0	0	226		1	37.5	104	1	0		194	37.5	83	6.6	39	14.3	17	1.61	10	18	74	0.25	0	0	0
0	35	1	1	1	0	0	0	0	0	0	0	0								15	135	36.6	58	7.1	35.6	26	12	0.58	6	12	33	0	0	0	1
0	79	1		2	1	0	0	0	0	0	0	1	116		1	41.5	129	0		9	98	41.5	135	36.6	34.9	20.6	25	0.94	58	22	2008	0	1
0	52	1	1	1	0	0	0	0	0	0	0	0								15	127	37	92										0	0	0
0	45	1		1	0	0	0	0	0	0	0	0								15	125	37.2	66										0	0	0
1	65	1	1	1	0	0	0	1	0	0	0	0	143		0	36.2	67	0	1	15	136	35.5	60	4.7	35.7	20.1	13	0.65	15	16	168	0.25	0	0	0
0	84	1		1	0	0	0	0	0	0	0	0								15	153	37.6	74	3.5	30.2	12	12	0.59	18	22	102	0.25	0	0	0
1	66	1	1	1	0	0	0	0	0	0	0	0	180		1	41.3	147	0	1	3	72		138	13.6	41.7	11.1	22	1.86	292	54	326	0.29	1
	91	1		2	0	0	0	0	0	0	0	0	107	15	1	38.6	88	0	0		113	38.2	86	7.7	46.1	19.2	42	1.35	14	47	1497	0	1
0	93	1		2	1	0	0	0	0	0	0	0	71		1	38.9	98	0	0					9.9	38.7	7	74	3.25	1890	1722	500	0.87	1	1
1	83	1	1	1	1	1	0	0	0	0	0	0	147		0		68	1		15	127	36.1	70	5.8	26.9	21.4	36	2.04	12	34	492	0	0	0	0
0	90	1	1	1	1	0	0	1	0	0	0	0	133	28	1	39.9	107	0	0	15	133	39.9	107	9.4	37.3	12.4	19	0.78	24	16	107	0.25	1		0
0	83	1		1	0	1	0	0	0	0	0	0	143		1	38.2	105	0	0		137	39.3	89	4.8	39.9	17.9	23	1.02	21	31	133	0.29	0	0	0
1	45	1		1	1	0	0	0	0	0	0	0	83		0	35.6	102	0		15	146	34.4	79	17.3	52.6	50	56	6.65	37	53	223	0.67	1	1	1
1	77	1	1	1	1	1	0	0	0	0	0	0	81		0		86	1		15	126	36.7	84	6.8	43.5	20	30	2.11	25	29	77	0	0	0	1
1	67	1	1	1	0	0	0	0	0	0	0	0	135		1	41	130	0	0	14	95	41.3	130	7.6	43	20.3	25	1.17	22	12	149	0.25	1
0	70	1		1	0	0	0	0	1	0	0	0			1					3	0	41.6		11	44.5	7.1	25	1.66	72	147	936	0	1	1
1	84	1		1	0	0	0	0	0	0	0	0								3	87	39	136	10.2	37	14.2	15	1.24	359	234	162	0	1	1	0
0	72	1	1	1	0	0	0	1	0	0	0	0	135		1	36.7	80	0	0	15	129	36.7	73	9.5	39.9	26.9	24	1.35	14	17		0.26	0	0	0
1	28	1	1	1	0	0	0	0	0	0	0	0								15	117	36.4	73	6.4	50.4	23.6	49	1.48	217	96	10414	1.35	1		0
1	18	1	1	1	0	0	1	0	0	0	0	0	136		1		93	0	0	15	128	35.8	86	9.9	44.8	21.2	13	0.69	41	28	251	0	0	0	0
1	63	1		1	0	0	0	0	0	0	0	0	122		0	36.8	97	0		15	120	37.2	95	8	44.5	37.7	29	2.59	28	38		0.3	0	0	0
1	37	1	1		0	0	0	0	0	0	0	0			0			0	1	15	126	36.8	97	7.8	48.4	20	164	1.35	64	49	649		0	0	1
0	83	1	1	1	1	0	0	0	0	0	0	0	160	20	1	41	100	0	0	11	141	41.2	110	8	34.4	17.6	28.1	0.93	33	23	195	0.1	1		1
1	74	1	1		1	0	0	0	0	0	0	0								15	181	38.7		11	37.5	18.3	18.1	0.83	26	17	288	0.7	0	0	0
1	61	2	1	2	0	0	0	1	0	0	0	0	119	20	1	38.7	94	0	0	15	110	36.7	90	6	37.4	19.2	12.7	0.74	18	25	489		0	0	0
1	63	1	1	2	0	0	1	0	0	0	0	0			1	41		0	0	4	100	41.1	108	4	38.8	17	16.5	1.18					1
1	88	1		2	1	0	0	0	1	0	0	1	100	24	1	37.6	126	0	0	13	100	39.6	126	13.8	51.6	14.1	63.9	2.23	51	66	2729	0.32	1
1	68	1	1	1	0	0	0	0	0	0	0	0	154	18	1	41.5	132	0	0	10	140		123	10.3	34.8	29.1	7.7		27	12	256	0	1		0
1	33	1	1	1	0	0	0	0	0	0	0	0	126	18	1		72	0	0	15	136	36.3	66	7.8	48.8	20.4	15.5	0.93	8	39	221	0	0	0	0
1	22			1	0	0	0	0	0	0	0	0								15	141	36.9	81	6.16	45.1	24.5	12.6	0.66	15	7	120	0.01	0	0	0
1	52	1		1	0	0	0	0	0	0	0	0	91		1	40.2	123	0		3	135		136	12.83	44.9	10.7	42	3.02	281	87	139	1.87	1		0
1	76	1	1	2	0	0	0	0	1	0	0	0	135	18	1	38.9	169	1	0	4	135	35.5	169	10.18	48.4	21.1	37	1.74	48	60	1354	0.14	1	1	0
0	76			2	0	0	0	0	0	0	0	1	168	32	1	40	134	0	0	3	168	42	134	10.78	42.7	16.9	20	0.91	39	55	76	0.02	1	1	0
1	57				0	0	1	0	0	0	0	0	85		1	42	138	1		3	74	40.5	137	11.85	43	12.2	26	1.84	55	166	11232	0.18	1		0
0	85	2		2	1	0	0	0	1	0	0	1	231	23	1	38.2	94	0	0	15	210	38.2	92	10.22	37.5	14.5	20	0.69	11	12	128	2.16	1
1	68	1	1	1	0	0	0	0	0	0	0	0	112	35	1	42.1	134	0	0	4	68		130	9.2	44.2	34.2	22	1.84	29	12	158	0.15	1	1	0
1	75	1	1	1	0	0	0	1	0	0	0	0			1	41.1	196	0	0	3	151	39.6	117	1.78	33.4	7	29	1.38	24	30	345	10.46	1		0
1	85	1			0	0	0	0	0	0	0	0	107		1		113				137			6.63	37.2	15	21.8	1.12	24	20	46	4	1		0
					0	0	0	0	1	0	0	0								15	71	35.7	60	10.58	41.8	27.8	34.8	3.38	30	24	193	0.5	0	0	0
1	83	1		1	0	0	0	0	0	0	0	0								15	145	39.5	80	11.33	34	16.8	15.9	0.65	31	21	1369	0	1
1	31			1	0	0	1	0	0	0	0	0								10	121	39	103	15.58	46.2	25.1	17.4	1.05	27	14	1682	4	1		0
0	20	1	2	1	0	0	0	0	0	0	0	0								15	162	37.9	97	9.56	40.8	23.6	16.5	0.82	31	53	205	0.4	0	0	0
0	93	1			1	0	0	0	0	0	0	1								14	180	39.8	100	8.06	32.2	15.5	14.9	0.81	8	15	30	1.4	1		0
0	24	1		1	0	0	0	0	0	0	0	0								15	105	36.3	46	5.8	38	25.3	10.8	0.47	15	12	80	0	0	0	0
1	30	1	1	1	0	0	0	0	0	0	0	0								15	119	36.8	60	8.02	46	19.7	13.3	0.7	31	30	133	0	0	0	0
0	80	1		1	0	0	0	0	0	0	0	1									80	37.3	105	6.22	32.6	28.4	11.2	0.89	18	13	27	0	1		0
1	50	1	1	2	0	0	0	0	1	0	0	0								15	100	35.6	79	6.59	42.2	23.2	12.9	1.28	15	25	146	0	0	0	0
1	53	1	1	1	1	0	0	0	1	0	0	0								15	71	35.7	60	10.58	41.8	27.8	34.8	3.38	30	24	193		0	0	0
0	67	1	1	1	0	0	1	0	0	0	0	0	78	30	1	42.9	142	0	0	7	40	40.5	139	7.1	40.2	22.2	13	1.12	37	20	191	0.1	1		0
1	55	1	1	1	0	0	0	1	0	0	0	0	179	28	1	42	155	1	0	3	179	41.6	143	12.4	35.3	19.3	16	1.03	21	16	54	0.1	1	1	0
0	85	1		2	0	0	0	0	0	0	0	1	100	30	1	39.7	118	0		10	108	38.4	101	6.1	24.7	17.1	34	1.53	26	17	269	0.1	1
1	47	1	1	1	0	0	1	0	0	0	0	0	67	48	1	41.9	173	0	0	4	84	41.7	154	8.4	47.1	32.3	16	2.29	31	19	130	0.1	1	1	0
1	79	1		2	0	0	0	1	1	0	0	0	119	36	1	41.8	130	0		6	132	41.7	137	12.8	46	20.5	21	1.31	77	52	134	6	1		0
0	69	1		2	0	0	0	0	0	0	0	0	82	30	1		120	0		8	118	41.2	186	17.3	32	24.2	20	0.41	46	45	41	0.5	1		0
1	28	1	1	1	0	0	0	0	0	0	0	0	121	30	0	35.7	93	1	1	14	102	36.2	93	12	50.2	45.1	17	1.99	43	67	282	0.3	1		0
1	73	1	1	1	0	0	0	0	0	0	0	0	133	20	0	36	81	0	0	15	150	35.7	95	9.2	42.2	14.1	19	1.27	33	38	269	1.1	0	0	1
0	95	1	2	1	0	1	0	0	0	0	0	0			0	37.4				15	135	37	89	4.9	30.6	17.4	18	0.76	24	11	70	0.3	0	0	0
1	40	1	1	1	0	0	0	0	0	0	0	0	102	24	0		130	0	1	15	102	37.4	120	16.5	67.6	36.6	21	3.62	183	109	2112	0.5	0	0	0
1	48	1	1	1	0	0	0	0	0	0	0	0							1		142		72	8.7	51	36.5		1.43				0.2	0	0	0
0	88	1	2	1	0	0	0	0	0	0	0	0	121	20	1	37.7	75	1	0	14	119	36.1	75	7	36.8	17	24	0.64	19	18	279	0.1	0	0	0
1	43	1	1	1	0	0	0	0	0	0	0	0			0			0	1	15	130	36.7	93	11.8	43.6	32.8	21	1.51	18	16	223	0.5	1		0
1	93	1		2	0	0	0	0	1	0	0	0	108	24	1	39.8	103	0	0	12	131	39.1	102	11	27.6	12.9	19	1.51	14	12	69	5.4	1		0
1	93	1	1	1	1	0	0	0	0	0	0	0	160	30	1	39.9	110	0	0	13	137	39.5	98	5.3	30.5	19.3	15	0.82	15	33	153	0.4	0	0	0
0	72	1	2	1	0	0	0	0	0	0	0	0	150	20	1	37	75	0	0	15	158	36.3	83	6.8	38.8	25.6	17	0.71				0	0	0	0
1	71	1	1	1	0	0	0	0	0	0	0	0	101	24	0	35.1	80	0	1	15	101	35.8	82	10.9	47	20.8		1.63	24	18	145	0.2	0	0	0
1	78	1	1	1	0	0	0	0	0	0	0	0	156	20	0	35.8	94	0	1	14	173	36.1	81	44	35.5	66	28	0.81	47	40	65	0.1	0	0	0
1	29	1	1	1	0	0	0	0	0	0	0	0	112	30	1	36.6	110	1	1	15	130	36.4	100	7.6	46.8	19.5	16	0.86	16	14	85	0.1	0	0	1
0	94	1		2	0	0	0	1	0	0	0	0	117	30	1	40.3	85	0	0	15	120	39	83	9.3	30.1	19.4	14	0.89	22	9	85	0.6	0	0	0
1	54	1	1	1	0	0	0	0	0	0	0	0	108	24	0		101	0	0	15	113	35.3		7.2	48.7	29.9	14	0.93	23	36	112	0.2	0	0	0
0	82	1	1	1	1	0	0	0	0	0	0	0	149	40	1		120	0	0	15	130		131	6.3	38	8.8	46	1.41	22	17	126	0.1	1		0
1	79	1		2	0	0	0	1	1	0	0	1	164	15	1		80	0	0	14	161	38	76	9.4	40.1	23.5		0.67			32	34	0	0	0
0	49	1		1	0	0	0	0	0	0	0	0	133	24	0	37.2	120	0	0	15	139	37.6	94	3.7	27.9	39.4	11	0.42	29	28	54	0.5	0	0	0
1	58	1	1	1	0	0	0	0	0	0	0	0	105	18	0	35.9	132			15	118	36.7	125	10.6	42.4	30.3	19	0.75	34	21	124	0.1	0	0	0
0	32	1	2	1	0	0	0	1	0	0	0	0	121	18	1	36.8	112	0	0	13	150	37.6	108	11	40.6	24.3	11	0.52	99	46	56	0.7	0	0	0
0	66	2			0	0	0	1	0	0	0	0	164	18	0	37.2	69	0		15	135	36.6	64	6.4	38.2	15.9	12	0.81	35	27	52	0.1	0	0	0
1	58	1	1	1	0	0	0	0	0	0	0	0								15	105		90	9.5	41.3	20	22	1.63	69	45	153	0.2	0	0	0
1	57	1	1	1	0	0	0	0	0	0	0	0	132		1	38.7	132	0	0	6	130		132	9.8	42.4	24.4	33	2.2	39	24	198	0	1	1	0
0	87	1		2	0	0	0	0	0	0	0	0	113	42	1	42.4	131	0	0																0
0	77	1		2	0	0	0	0	0	0	0	0	119	30	1	40.8	150	0	1																0
1	18	1		1	0	0	0	0	0	0	0	0	73	30	1	41.2	123	0	0														1		0
1	50	2	1	2	0	0	0	0	0	0	0	0	123	24	1	38.9	125	0	0																0
0	77	1	1	1	0	0	0	0	1	0	0	0	112	24	1	36.9	82	0	0	13	159	37	90	3.32	31.8	18.6	16	0.73	10	18	92	0.03	0	0	0
0	75	1		2	1	0	0	0	0	0	0	1	160	40	1	39	118	0	0	15	187	39.1	121	10.77	35.1	34.2	22	0.97	47	19	45	17.96			0
1	77	1	1	2	0	0	0	0	0	0	0	0	111	36	0	37.8	77	0	0	15	99	38.9		8.6	29.6	19.6	11	0.88	13	7	66	0.29	1		0
0	37	1	1	1	0	0	0	0	0	0	0	0	126	36	0	36.3	100	0	0	11	152	36.8	77	6.07	37.7	22.3	21	0.88	15	16	102	0.08	0	0	0
1	36	1		1	0	0	0	0	0	0	0	0								15	127	36.6	84	9.37	43.6	29	28	0.92				0.08	0	0	1
1	20	1	1	1	0	0	0	0	0	0	0	0	121	24	0	36.4	93	0	1	15	121	36.4	93	22.1	46.6	47.4	21	2.18	33	26	678	0.17	0	0	0
1	25	1	1	1	0	0	0	0	0	0	0	0	129	36	0	36.2	119	0	1	15	131	36.6	129	17.26	53.9	41.1	25	2.02	30	22	571	0.12	1
1	54	1	1	1	0	0	0	0	0	0	0	0	131	20	0	36.2	111	1	1	15	131	36.2	111	23.14	47.9	27.7	22	1.26	28	28	107	0.11	0	0	0
1	58	1	2	1	0	0	0	0	0	0	0	0	138	24	0	37.1	94	0	1	15	138	37.1	90	13.5	45.8	28.7	27	1.82	19	16	178	0.03	0	0	0
1	61	1	1	1	0	0	0	0	0	0	0	0	128	24	0	36.4	141	1	1	15	123	37.1	114	12.7	47.8	29.1	26	1.11	36	47	308		0	0	0
1	60	1	1	1	0	0	0	0	0	0	0	0	143	30	1	37	120	0	1	12	126	37.1	112	12.7	50.3	32.2	33	1.46	36	49	267	0.72	0	0	0
1	75	1	2	1	0	0	0	0	0	1	0	1	104	20	1	37.1	85	0	0	15	122	36.8	73	4.52	36.8	14.3	15	0.8	29	41	163	0.1	0	0	0
1	51	1	1	1	0	0	0	0	0	0	0	0	80	20	0		97	0	1	14	112	37.9	110	11.2	37.7	36	31	1.26	20	14	227	0.15	1		0
1	21	1		1	0	0	0	0	0	0	0	0	139	20	1	37.8	80	0	0	15	139	37.8	80	8.9	41.8	23.1	17	1.11	19	17	159	5.07	0	0	0
1	20	1	1	1	0	0	0	0	0	0	0	0	125	24	0	37.7	125	0	1	15	139	37.8	91	7.8	44.6	27	11.4	1.18	16	21	288	0.11	0	0	0
1	34	1	1	1	0	0	0	0	0	0	0	0								4	120	42	125	10.82	40.9	30.5	13	1.01	41	40	462	0.05	1	1
1	50	1	1	1	0	0	0	0	0	0	0	0								14	147	36.6	110	14.79	40.2	30.3	6	0.72	54	40	867	0.05	1
0	85	1	2	1	0	0	0	0	1	0	0	0	119	18	1	38.1	60	0	0	14	111	37.5	68	4.17	35.1	11.9	14	0.88	58	19	49	0.34	1
1	80	1	1	1	1	0	0	0	1	0	0	0	146	24	1	40.3	120	0	0	15	95	37.5	110	8.75	40.7	14.9	29	1.18	23	19	120	0.14	0	0	0
1	80	1		2	0	0	0	0	0	0	0	0	120	24	1	39	102	0	0	14	149	39.5	107	9.03	40.3	25.3	24	0.88	24	16	455		1		0
1	62	1	1	1	0	0	0	0	0	0	0	0	111	22	0	35.2	66	0	1	15	111	35.2	66	14.8	51	36.4	34	2.88	32	34	324	0.46	0	0	0
1	18	1	1	1	0	0	0	0	0	0	0	0	120	24	1	36.1	84	0	0	14	115	37.5	63	6.91	45.3	28.5	14	1	29	16	226	0.01	0	0	0
1	48	1	1	1	0	0	0	0	0	0	0	0								15	78	36.3	67	13.43	51.6	39.1	29	3	50	58	434	1.29	0	0	0
1	85	1		2	0	0	0	0	0	0	0	0	180	24	1	40.7	114	0	0	15	136	38.5	102	8.58	45.3	17.7	35	1.32	28	50		0.32	0	0	0
0	24	1	2	1	0	0	0	0	0	0	0	0	116	18	0	36.6	72	0	0	15	123	37.4	67	4.71	38.4	23.9	10	0.64	17	10	32		0	0	0
1	92	1	1	1	0	0	0	0	0	0	0	0	180	30	1	41.3	120	0	0	14	168	41.8	116	3.97	35.2	20.9						0.05	1		0
1	76	1		2	0	0	0	0	0	0	0	0	160		1	38.4	120	0	0	10	190	38.4	149	14.37	50.7	21.9	35	1.63	79	30	1716	6.1	0	0	0
1	60	1	1	1	0	0	0	1	0	0	0	0	166	18	0	36.8	174	0	1	15	156	37.6	99	11.85	50.3	25.3	19	1.51	39	35	961	0.29	0	0	0
1	83	1	1	1	0	0	0	0	0	0	0	0	120	24	1	39.6	114	0	0	15	147		98	5.34	39.4	24	17	1.07	24	20	29	0.14	0	0	0
0	71	1		2	0	0	0	0	0	0	0	0	208	24	1	37.9	138	0	0	11	208	37.7	122	8.09	52	16.1	91	1.29	21	12	146	1.24	1
0	69	1		2	0	0	1	0	0	0	0	0	140	18	1	41.7	132	0	0	10	137	41	128	8.24	34.3	25.8	25	1.27	32	66	719	2.86			0
1	82	1		2	0	0	0	0	0	0	0	0	128	42	1	41.5	150	0	0	3	133	37.9	201	18.11	34.6	23.1	34	0.8	76	46	135	0.11	1		0
0	73	1	1	1	1	0	0	0	0	0	0	0	126	24	1	40.7	132	0	0	10	146		136	8.22	39.7	32.3	18	0.71	20	11	101	0.05	0	0	0
1	69		1	1	0	0	0	1	0	0	0	0	220	30	1	41.2	132	0	0	15	186	39.5	118	9.56	41	27.6	10	0.96	19	9	118	0.21	0	0	0
1	85	1		1	0	0	0	0	0	0	0	0	148	24	1	39.4	90	0	0	15	128	39.4	76	5.22	36	18.6	15	0.54	16	10	53		0	0	0
0	72	1		1	0	1	0	0	0	0	0	0	116		1	39.4	128	0	0	15	117	39.4	128	5.02	34.6	31.7	89	8.79	13	18	103	0.48	0	0	0
0	84	1		1	1	0	0	0	0	0	0	0	171	40	1	40.6	130	0	0	14	162	40	152	10.33	39.6	25.3	25	0.64	44	28	115	0.29	1
1	26	1		1	0	0	0	0	0	0	0	0	106	30	0	37.7	120		1	15	126		86	8.3	45.4	32.6	16.7	0.9	25	30	232	0.01	0	0	0
0	67	1	1	1	1	0	0	0	0	0	0	0	166	20	0	37.1	85	0	0	15	119	37	77	4.9	35.4	14.1	13.4	0.9	22	18	120	0.1	0	0	0
1	22	1	1	1	0	0	0	0	0	0	0	0								15	131	36.6	67	7.4	41.6	17.3	9.3	0.74	16	12	119	0.02	0	0	0
1	75	1		2	1	0	0	0	1	0	0	0								15	185		75	11.4	38.3	12.6	28.2	1.38	20	19	117	0.4	0	0	0
1	58	1	1	1	1	0	0	0	0	0	0	0	100	18	1	36.2	65	0	0	15	135	36.2	65	10.9	44.8	22.7	37.8	1.86	19	24	140	0.32	0	0	0
1	22	1	1	1	0	0	0	0	0	0	0	0								15	147	36.7	68	5.8	42.7	21.3	11.4	0.73	17	20	117	0.01	0	0	0
0	61	1		1	1	0	0	0	0	0	0	0								15	198	37.5	120	7.2	41	29.5	22.1	0.61	30	30	122	0.04	0	0	0
1	23	1	1	1	0	0	0	0	0	0	0	0								15	138	36.9	80	7.9	43.3	23	28.3	1.15	26	14	760	0.06	0	0	0
1	31	1	1	1	0	0	0	0	0	0	0	0	108		0	37.3	90	0	1	15	159	37.5	91	22.1	49.8	18.5	19	1.97	19	21	88	0.03	0	0	0
0	24	1	1	1	0	0	0	0	0	0	0	0		30	0	37.2	80	0	0	15	139	36.3	64	8.1	41.4	32.9	18	1.04	11	18	89	0	0	0	0
1	90	1	1	2	0	0	0	0	0	0	0	1						0		8	127	37.7	69	7.3	30.3	12.1	55	2.91	13	22	175	0.55	1
1	42	1		1	0	0	0	0	0	0	0	0								15	102	34.8	83	12.3	48.8	18.2	41	4.49	70	39	171	1.02	1
0	24	1	1	1	0	0	0	0	0	0	0	0			0			0	1	15	113	35.8	86	9.6	37.5	22.4	12	1.11	32	37	124	0.08	0	0	0
1	70	1	1	1	0	0	0	0	0	0	0	0	124	24	1	39.8	101	0	0	15	151	38.4	101	5.5	34.5	12.4	13	0.65	44	24	60	2.04	0	0	0
0	57	1	1	1	0	0	0	0	0	0	0	0			0			1	0	14	153	35.8	73	11.7	45.5	33	39	1.18	21	14	96	0.09	0	0	0
1	24	1	1	1	0	0	0	0	0	0	0	0	129	20	0	36.2	65	1		15	122	36.5	73	11.4	46.5	21.9	18	1.21	29	19	189	1.09	0	0	0
1	75	2		2	0	0	0	0	0	0	0	0								15				4.3	23.5	13.8	40	2.35	31	15	66	0.18	0	0	0
1	35	1		1	0	0	0	0	0	0	0	0	127	30	1	36.1	118	0	1	15	164	36.9	108	11.8	36.2	27.9	35	2.49	24	29	124	0.07	0	0	0
0	86	1		2	0	0	0	0	0	0	0	0	179	30	1		96	1		14	161	35.8	79	5.2	32.6	19.1	14	0.56	21	13	105	0.03	0	0	0
1	21	1	1	1	0	0	0	0	0	0	0	0	127	42		37.9	130			14	118	38	123	13.5	48.2	25.4	17	1.3	30	44	147	0.51	1		0
0	82	1		2	0	0	0	1	0	0	0	0	160	18		37.6	78		1	14	160	39.7	87	13.7	33.2	27.2	10	0.39	18	13	130	0.2	1		0
1	63	2			0	0	0	0	0	0	0	0			0					15	117	37.5	95	4.4	39.1	17.8	19	0.77	19	15	105	0.04	0	0	0
1	35	1	1	1	0	0	0	0	0	0	0	0	118	16		35.4	54	1	1	15	139	36.5	99	17.5	53.8	29.7	20	2.68				0.1	0	0	0
1	45	1	1	1	0	0	0	0	0	0	0	0	119	20		37	101			5	133	37	93	5.9	37.9	25.1	15	0.77				0.04	0	0	0
0	44	1	1	1	1	0	0	0	0	0	0	0	146	20		37.7	136		1	15	132	38.2	106	5.4	35.1	25.8	14	0.75				0.04	0	0	0
1	45	1		1	1	1	0	1	0	0	0	0	125	18		36.9	91			15	163	37.2	93	10.1	42.7	14.1	22	1.04	71	68	550	1.33	1		0
0	80	1			0	0	0	0	0	0	0	0	146	12	1	37	102		0	15	152	38.1	94	8.9	36	22	14	0.54	39	24	942	2.18	0	0	0
0	61	1		2	0	0	1	0	0	0	0	0	105		1	40.8	129			12	105	40.8	129	12.2	27.6	19.1	13	0.64	133	32	3911	1.23	1		0
0	42	1		1	0	0	0	0	0	0	0	0			0					15	145	34.5	112	7.7	44.7	31	28	1.68	19	16	71	0.2	1		0
1	35	1	1		0	0	0	0	0	0	0	0	139			36.5	99	1		15	139	36.5	99	17.5	53.8	29.7	20	2.68	22	20	168	0.1	0	0	0
1	32	2		1	0	0	0	0	0	0	0	0								15	153	36	86	6.7	43.7	30.4	11	0.65	55	55	92	0.02	0	0	0
0	20	1	1	1	0	0	0	0	0	0	0	0								15	123	37.9	56	5.3	38.9	23.8	8	0.58	20	18	90	0.03	0	0	0
1	57	2	1	1	0	0	0	0	0	0	0	0								15	171	38	73	7.3	51.7	27	17	2.15	32	29	196	0.02	0	0	0
1	25	1	1	1	0	0	0	0	0	0	0	0	144		1	38.1	142	1	0	15	144	37.9	142	13.1	44	31.6	12.8	0.83	15	17	115	0.22	0	0	0
1	35	1	1	1	0	0	1	0	0	0	0	0	123	30	1	36.7	90	0	1	15	150	37.6	66	6.5	42.2	25.3	14.9	0.9	11	26	244	0.05	0	0	0
1	77	1		2	0	0	0	0	1	0	0	0	103	20	0	37.1	118	0	0	15	103	37.1	150	7	40.1	5.9	28.4	1.05	35	89	1470	2.88	1		0
1	69	1	1	1	0	0	0	1	0	0	0	0	129	20	1	37.1	87	0	0	15	158	37.1	80	5.3	37.7	16.7	23.1	1	16	24	188	0.05	0	0	0
1	49	1	1	1	1	0	0	1	0	0	0	0								15	149	36.6	92	6.1	43.8	22.7	83.1	1.45	13	14	108	0.7	1		0
0	59	1	1	1	0	0	0	0	0	0	0	0	170	20	1	36.7	95	0	0	15	159	35.5	58	4.5	41.8	27.6	16.7	0.61	11	16	88	0.03	0	0	0
1	73	1	1	1	1	0	0	0	0	0	0	0								15	94		50	5.2	36.6	22.4	25.4	0.96	25	31	97	0.06	0	0	0
0	52	1	1	1	0	0	0	0	0	0	0	0	103	32	0	36.5	90	1	0	15	117	36.6	96	8.4	43.4	29.1	14.8	0.84	13	18	72	0.06	0	0	0
1	41	1	1	1	0	0	0	0	0	0	0	0	140	30	0	35.6	110	0	1	15	140	35.6	110	16.8	44.5	31.6	19.9	2.09	26	17	181	0.07	0	0	0
1	46	1	1	1	0	0	0	0	0	0	0	0	150	14	0	35.6	106	0	1	15	139	36.8	96	7.9	43.8	26.6	15.2	1.07	31	45	897	0.7	0	0	0
0	68	1	1	1	1	0	0	1	0	0	0	0	101	20	0		67	1		15	131		64	6.4	41.8	13.9	11.6	0.65	65	57	34	0.27	1
0	70	1		2	0	0	0	0	0	0	0	0	113	30	1	41.3	138	0	0	6	102	41.8		10.5	44.4	11.8	64.5	3.63	75	160	4212	0.61	1	1
0	81	1		1	0	0	0	0	0	0	0	0	147	24	0	37.6	90	0	0	15	158	37.6	88	7.6	33.5	20.9	16.8	0.8	17	33	103	0.09	0	0	0
1	52	1	1	1	0	0	0	0	0	0	0	0	140		0	36.3	88	1	1	15	140	36.3	88	13.4	52.1	29.9	25.6	1.91	29	39	202	0.39	0	0	0
1	27	1	1	1	0	0	0	0	0	0	0	0	111		0	37	98	0	1	15				10.9	50.1	23.2	23.2	1.39	16	32	334	0.12	0	0	0
1	56	1	1	1	0	0	0	0	0	0	0	0	98		0	36.1	110	1	1	15	118	36.1	76	5.5	52.2	22.7	31.7	2.15	22	32	176	0.06	0	0	0
1	56	1		1	0	0	0	0	0	0	0	0	99	18	1		98	0	0	14	105	36.6	97	4.8	37.3	11.1	26	0.82	28	78	3647	14.4	1		1
1	47	1	1	1	0	0	0	0	0	0	0	0								15	133	37.7	115	10.5	46.9	10.1	15	0.69	225	294	86	0.1	1
1	62	1	2	1	0	1	0	0	0	0	0	0								15	84	35.5	61	13.9	44.1	29.8	53	0.48	18	32	167	2.9	1
1	20	1	1	1	0	0	0	0	0	0	0	0	118	30	0	37.6	100	0	0	15	128	37.7	84	8.59	44.2	24.9	20	0.99	17	30	734	0.1	0	0	0
1	43	1	1	1	1	0	0	0	0	0	0	0								15	164	36.4	91	19.1	51.7	25.5	20	1.85	23	30	78	0.1	0	0	0
0	77	1	1	1	0	0	0	0	0	0	0	0	160	48	1	39	110	0	0	11	206	40.9	126	5.83	34.1	16.9	20	0.85	17	35	333	0	0	0	0
1	60	1	1	1	0	0	0	0	0	0	0	0	133	36	1	40.3	108	0	0	14	148		104	5.25	33.2	26.4	11	0.67	13	19	99	0.3	1		0
0	88	2		1	0	0	0	0	0	0	0	0	136	24	1	40	89	0	0	14	152		80	9.39	29.3	25.9	34	1.19	24	68	1410	24	1		0
0	84	2		1	0	0	0	0	0	0	0	0	90	20	1	42	110	0	0	4	115		113	7.84	36	18.8	15	1.03	52	76	627	0	1		0
0	87	1	1	1	0	0	0	0	0	1	0	0	84	24	1	38	129	0	0	12	87		100	13.5	31.5	14.1	28	0.71	172	375	391	0	1		0
0	90	1		2	0	1	0	0	0	0	0	0	107	16	1	38.3	79	0	0	13	109	38	84	6.7	36.6	14.5	28	1	47	17	1017	0.51	1		0
1	88	1		2	1	0	0	0	0	0	0	1	203	36	1	40.5	107	0	0	11	154	39.9	100	7.9	43.1	12.4	22	1.3	21	19	111	0.4	1		0
1	22	1	1	1	0	0	0	0	0	0	0	0	98	30	0		70	1	1	15	104	36.9	60	10.7	46.1	40	10	1.1	28	30	255	0.09	0	0	0
1	72	1		1	0	0	0	1	1	0	0	0	154	30	1	38.4	120	0	0	13	152	38.3	124	9.4	38.9	24.9	36	1.3	12	9	45	0.17	1		0
1	24	1	1	1	0	0	0	0	0	0	0	0								15	131	37.1	95										0	0	0
1	76	1	1	1	0	0	0	0	0	0	0	0	180	24	1	36.9	80	0	1	15	150	36.9	80	10.3	36.9	30.1	25	1.4	19	12	69	2.6	0	0	0
0	79	2			0	0	0	0	0	0	0	0	156	24	1	38.1	120	0	0	15	134	37.8	118	6.8	50.1	17.8	53	1.2	15	6	18	0.09	1		0
1	19	1	1	1	0	1	0	0	0	0	0	0	114	24	0	37.4	97	0	0	15	98	38.4	101	18	46.5	26	9	0.9	15	9	133	1.24	0	0	0
1	75	1		1	0	0	0	0	0	0	0	0	127	20	1	38.4	102	0	0	15	96	38.5	102	3.4	35.7	11.4	19	1.2	20	22	122	0.03	0	0	0
1	66	1	1	1	1	0	0	1	1	0	0	0	98	18	1	37.1	131	0		15	88	37.7	110	22.7	47.7	18.3	33	1.9	21	15	179	0.54	1		0
1	49	1	1	1	0	0	0	0	0	0	0	0	128	24	0	37.5	80	0	0	15	124	37.3	67	5.4	35.4	21.1	11	0.4	42	35	97	0.03	0	0	0
1	81	1	1	1	1	1	0	0	0	0	0	0	125	30	0	39	76	0	0	15	134	38.8	60	4.9	33.1	25.4	29	1.8	23	25	39	0.26	0	0	0
0	74	1	1	1	0	0	0	0	0	0	0	0	110	20	0	36.5	111	0	0	15	102	37.2	85	6.4	40.6	21.3	31	0.7	22	13	162	0.04	0	0	1
1	68	1		1	0	0	0	0	0	0	0	0	106	28	1	39.4	135	0	0	11	128	38.5	140	13.8	52.1	20.9	53	1.7	97	74	298	0.91	1
1	79	1		2	0	0	0	0	0	0	0	0	153	20	1	36.6	126	0	0	15	163	36	91	13.1	44.5	20.6	52	2.1	28	14	76	3.37	1
0	81	1		2	0	0	0	0	0	0	0	0	130		1	38.9	130	0	0	15	130	38.1	120	9.6	49.8	31.9	56	0.9	15	19	55	0.09	1		0
1	18	2	1	1	0	0	0	0	0	0	0	0	145	20	1	37.7	110	1	0	14	144	37.8	95	8.3	48.3	25.4	16	1.3	33	28	342	0.03	1
1	45	1	1	1	1	0	0	0	0	0	0	0	114	30	0		119	0	1	15	123	35.8	126	15.9	57.7	43.2	22	2.9	52	47	327	0.72	1
1	86	1	1	1	1	0	0	0	0	0	0	0			1	38.6			0	15	148	39.2	72	6.71	37.3	21.6	14.6	0.78	42	26	302	1.743	1
0	84	1		2	1	0	0	1	0	0	0	0	101	36	1	39.7	134	1		6	136	39.2	130	12.93	34.6	30.1	16.1	0.92	131	92	516	0.042	1	1	0
1	42	1		1	0	0	1	1	0	0	0	0								8	101	40	172	12.23	50.9	20.9	22.2	4.18	47	80	1403	5.165	1	1	0
1	76		1	2	1	0	0	0	1	0	0	0	132	42	1	41.3	104	1		6	132	40.9	109	10.23	37.1	13.4	18.5	1.28	38	28	694	0.091	1		0
1	22	1	1	1	0	0	0	0	0	0	0	0				40.4		0		11	106	37.8	107	25.77	41.8	11.9	25.6	1.68	54	180	7075	0.047	1	1	0
1	34	1		1	0	0	0	0	0	0	0	0	160	30	1	40.8	160	0	0	3	66	40.6	173	6.8	40	15.6	27.1	2.06	43	77	2193	0.74	1	1	0
1	74	1	1	1	1	0	0	0	1	0	0	0	135	24	1	37.4	123	0	0	14	128	38	122	6.1	48.2	20.25	20.2	1.08	29	44	79	0.08	1		0
1	79			2	0	0	0	0	0	0	0	0	144	30	1	38.9	115	0	0	15	144	38.9	115	4.4	36.3	11.5	28.5	0.96	15	24	57	1.3	1		0
0	68	1	1	1	0	0	0	0	0	0	0	0	144	12	1	35.6	62	0	0	13	121	35.8	50	9.2	37.7	22.8	33.5	0.86	37	25	354	0.07	0	0	0
1	96	1	1	1	1	0	0	0	0	0	0	1	160	48	1	40.1	130	0		10	146	39.9	134	9.2	40.2	14.3	26.1	1.15	35	22	330	0.13	1		1
1	48	1	1	1	0	0	0	0	0	0	0	0	130	20	1	39	100	0	0	15	120	38.8	90	10.4	45	24.8	14	0.88	44	27	293	0.04	1		0
1	56	1		1	1	0	0	1	0	0	0	0	157	20	0	34.9	90	0	1	15	149	35	82	13.2	43.4	30.7	27.8	2.34	20	23	137	0.13	1		1
1	84	1	1	1	0	0	0	0	0	0	0	1	120	24	1	37.8	110	0	0	9	119	37.8	110	6	41.6	21.9	22.6	1.13	20	45	187	0.02	1		0
1	83	1		2	0	0	0	0	0	0	0	0								10	138	40	138	17	36.7	16.9	33.3	1.18	55	24	425	0.01	1		0
1	40	1	1	1	0	0	0	0	0	0	0	0								15	158	37.1	85	21	50.9	39.9	21.1	3.35	41	37	1217	0.16	1
0	84	1	1	2	0	0	0	0	0	0	0	0								14	115	37.5	117	11.2	46.7	21.7	61	0.63	51	21	852	0.11	1		0
1	25	1		1	0	0	0	0	0	0	0	0			1			0	0	15	108	37.8	108	6.9	53.8	21.5	13.3	1.29	39	46	189	0.05	1		0
1	75	1	1	1	0	0	0	0	0	0	0	0			1			0	1	15	114	36.5	68	8.2	43	17.6	29.2	2.74	84	71	218	0.09	1		0
1	38	1		1	0	0	0	0	0	0	0	0								15	127	35.8	74	11.3	48.6	28.4	35.1	2.87				0.78	0	0	0
1	35	1	1	1	0	0	0	0	0	0	0	0	100		1	36.6	96	0	1	15	100	36.6	96	16.1	48.4	26.8	24.9	1.92	58	47	361	0.51	1		0
0	87	1	1	2	0	0	0	0	0	0	0	1	154	24	1	41.3	102	0		13	150	37.9	93	6.2	38.3	9.7	23.7	0.58	26	14	132	0.02	1		0
1	21		1	1	0	0	0	0	0	0	0	0	99		1	39.7	103	0	1	15	99	39.7	103	9.2	36.7	15.8	10.9	0.72	23	11	291	2.44	1		0
1	32	1	1		0	0	0	0	0	0	0	0								15	123	36.7	111	17.5	51.2	28.1	30.1	3.26	22	26	136	1.28	1		0
1	18	1		1	0	0	0	0	0	0	0	0								15	111	37	90	8	47.1	23.3	21.8	1.22	34	18	402	0.03	1		0
1	83	1	1	2	0	0	0	0	1	0	0	0	126	30	1	36.9	86	0	0	6	116	37.9	84	4.5	31.5	10.9	42.1	2.41	17	15	49	0.05	1		0
0	73	1	1	1	0	0	0	0	0	0	0	0	74	36	1	40.9		1	0	3	94	41.5	133	5.2	39.1	15.9	26	1.31	35	60	57	0.3	1		0
1	55	1	1	1	0	0	0	1	0	0	0	0	113	42	1		153	1	0	5	86	39	164	6	46.3	10.2	29	7.07	182	300	3136	2.6	1	1	0
1	55		1	1	0	0	0	0	0	0	0	0	120	26	1	42		0		11	128	40.2	168	7.3	46.3	24.6	23	1.31	15	37	159	0.3	1	1	0
1	65	1	1	1	0	0	0	0	1	0	0	0	88	30	1		96	0	0	14	104	35.5	91	6.4	46.5	31.1	19	1.44	26	36	92	0	1		0
1	83	1	1	1	0	0	0	0	0	0	0	0	152		1	42	140	0	0	3	129	42	141	10.3	40.2	20.7	26	0.89	14	30	101	0.3	1		0
1	85	1		1	0	0	0	0	0	0	0	0	100	50	1	41.2	125	0		6	133	39.4	122	10	42.3	14.4	37	1.42	40	11	1154	0.67	1		0
1	74	1	1	1	0	0	0	0	0	0	0	0	160			40.2	68	0	0	15	149	41.2	87	12	46.1	13.7	16	0.91	22	39	239	0	1		0
1	86	1		1	0	0	0	0	0	0	0	0	196		1	41.3	124	1	0	13	189	39.2	123	10.6		18	18	1.47	63	268	20056	0	1		0
0	81	1		1	0	0	0	0	0	0	0	0			1		40	0		3	64		166	10.2	30.8	8.7	20	1.2	74	235	3704	0.15	1	1	0
0	67	1		2	0	0	1	0	0	0	0	0	144		1	40.3	153	0	0	6	55	42.6	149	4.9	30.9	7.7	22	2.06	209	36	7865	10.35	1	1	0
0	25	1		1	0	0	0	0	0	0	0	0						0		15		36.5		6.1	38.7	27.1	16.3	0.9	24	17	129	0.1	0	0	0
0	55	1	1	1	0	0	0	0	0	0	0	0								15	146		90	7.95	46.8	21.2	23.9	1.03	56	36	112	1.2	0	0	0
1	52	1	1	1	0	0	0	0	0	0	0	0			0			0	1	15	133	36.6	80	10.5	46.6	22.1	34.8	1.38	59	55	719	0	0	0	0
1	58	1		1	0	0	0	0	0	0	0	0			0			0	1	15	112	36.8	120	9.2	36.9	29.2	23.4	0.96	33	14	317	0	1
0	60	1		1	0	0	1	0	0	0	0	0						0		8	92	36.9	89	6.4	35.6	3.6	13.5	0.9	458	155	1579	0.2	1
1	60	1	1	1	0	0	0	0	0	0	0	0								15	131	39.1	62	9.7	47.2	19.2	29	1.41	54	26	99	0.2	0	0	0
1	25	1	1	1	0	1	1	0	0	0	0	0			1			0	0	4	72		130	4.7	38.6	3.9	57	0.74	96	75	1192	0.7	1	1
0	31	1	1	1	0	0	0	0	0	0	0	0			0			0	1	15	143	37.6	96	10.7	31.4	59.4	12.5	0.48				0	0	0	0
1	84	1	1	1	1	1	0	0	0	0	0	0	140			38.4	111	0		15	131	38.8	117	6.5	36.3	18.8	13.6	0.9	28	24	97	0.22	0	0	0
0	90		1	1	0	0	0	0	0	0	0	0	64		1	41	100	0		3	91	41.2	122	7.7	32.5	11.8	15.5	1.15	30	13	376	0.02	1		0
1	55	1	1	1	0	0	0	0	0	0	0	0								15	147	36.6	88	9	47.1	19	43.9	1.52	48	42	672		0	0	0
0	43	1	1	1	0	0	0	0	0	0	0	0								15		36.7		6.8	34.4	24.9	16.2	0.46	22	18	45	0.01	0	0	0
1	59	1	1	1	0	0	0	0	0	0	0	0								15				8.4	41.2	16	27.7	1.01	27	25			0	0	0
1	22	1		1	0	0	0	0	0	0	0	0	141			36.5	80	0	1	15	117	37.6	68	8	48.2	28.8	24	1.82	29	20	1033		0	0	0
1	33	1	1	1	0	0	0	0	0	0	0	0	101		0	39.2	92	0		15	133	39.3	93	8.9	42	17.8	7.7	0.84	41	49	98	4.3	1
1	52	1	1	1	0	0	0	0	0	0	0	0								15				15.8	52.7	32.7	33.5	2.51	40	56	188	0.31	0	0	0
1	31	1	1	1	0	0	0	0	0	0	0	0								15	124	38.5	81	9.6	40	18.7	14.5	0.7	21	19	165	0.07	0	0	0
0	61	1		1	0	0	0	0	0	0	0	0									98	38.9	99	8.2	40.1	19.1	50.1	0.86	31	24		0.06	1
1	35	1	1	1	0	0	0	0	0	0	0	0								15	100	37.3	84	19.7		36	38.7	4.08	39	26	1071	0.03	1
1	25	1		1	0	0	0	0	0	0	0	0	138		1	38	110	0		15	124	38.1	104	5.8	39.2	19	21.5	0.79	20	13			0	0	0
1	39	1		1	0	0	0	0	0	0	0	0	133		1	37.5	96	0	0		136	37.6	80	8.3	44.9	25.1	15.1	0.99	27	18			0	0	0
1	63	1	1	1	0	0	0	1	0	0	0	0	112		0	37.2	103	0	0	15	109	37.2	87	3.6	32.1	14	10.2	0.9	58	51			0	0	0
1	47	1	1	1	1	0	0	0	0	0	0	0								15	129	36.8	61	6.4	38.8	25.2	54	2.43	16	13	86	0.04	1		0
1	61	1	1	1	0	0	0	0	0	0	0	0								15		37.5		3.2	47.1	7.7	8.9	0.87	54	51		4.73	0	0	0
0	61	1	1	1	0	0	0	0	0	0	0	0								14	130	36.3	76	10	34.4	22.2	15.2	0.55	19	14	141		0	0	0
0	41	1		1	0	0	0	0	0	0	0	0								15	115	36.7	67	6.3	38.8	18.5	12.3	0.67	20	16			0	0	0
1	46	1	1	1	0	0	0	0	0	0	0	0	90		0	37.7	102	0		15	102	36.5	70	4.2	46.2	21.5	19.8	0.78	28	48			0	0	0
1	20	1	1	1	0	0	0	0	0	0	0	0								15	114	37.1	63										0	0	0
1	63	1		1	0	0	0	1	0	0	0	0								15	161	36.7	80	10	38.6	22.6	16.3	0.63	50	23	1178	0.07	0	0	0
0	33	1	1	1	0	0	1	0	0	0	0	0	120		1	36.4	94	0			110		87	6.5	40.5	20.1	10.2	0.7	13	10	54		0	0	0
0	60	1	1	1	0	0	0	0	0	0	0	0	188			38.4	102			15	174	39	104	12	34.5	14.5	7.6	0.34	34	42		0.03	1
0	24	1		1	0	0	0	0	0	0	0	0								15	87	36.5	105										0	0	0
0	20	1	1	1	0	0	0	0	0	0	0	0	149		0		115			15	152	34.7	88	5.9	47.3	19.7	14.2	0.61	24	16			0	0	0
0	40	1		1	0	0	1	0	0	0	0	0								15	118	37.1	94	7.4	40.3	25.5	8.1	0.53	15	17			0	0	0
1	19	1	1	1	0	0	0	0	0	0	0	0								15	123	36.4	75
1	49	2	1	1	0	0	0	0	0	0	0	0								15		35.8											0	0	0
1	44	2		1	0	0	0	0	0	0	0	0								15		37.6											0	0	0
1	84	2	2	1	1	0	0	0	0	0	0	0								15	175	35.4	58	9.8	42.7	14.5	16.5	0.93	27	27			0	0	0
1	84	1		1	0	0	0	0	0	0	0	0								15	107	37.1	80	9.4	31.4	13.6	20.1	0.86	19	10	314		0	0	0
1	46	1	1	1	0	0	0	0	0	0	0	0								15		37		14.1	53.6	24	18.6	1.94	45	59			0	0	0
1	50	1		1	0	0	0	0	0	0	0	0								15	169	37.7	120	8.3	44.2	7.3	3.8	0.53	216	82	472	0.04	0	0	0
1	20	1	1	1	0	0	0	0	0	0	0	0								15	96	35.4		13.8	57.6	23.1	18.5	2.6	20	17	141		0	0	0
1	38	1		1	0	0	0	0	0	0	0	0								15		36.6		10.6	46.2	23.7	14.5	1.53	41	47	228		0	0	0
1	20	1		1	0	0	0	0	0	0	0	0								15		36.5											0	0	0
1	21	1		1	0	0	0	0	0	0	0	0								15		36.9											0	0	0
1	23	1	1	1	0	0	0	0	0	0	0	0								15	121	37.3	92										0	0	0
1	36	1	1	1	0	0	0	0	0	0	0	0								15	120	36.7	79										0	0	0
1	49	1		1	0	0	0	0	0	0	0	0								15		36.8		10	46.7	19.1	25.6	1.97	42	57	126		0	0	0
1	38		1	1	0	0	0	0	0	0	0	0								15	111	37	109	16.9	48	32.7	24	1.92	18	25			1
1	24	1		1	0	0	0	0	0	0	0	0								14		36.6											0	0	0
1	68	1	1	1	0	0	0	0	0	0	0	0								15	150	39.2	99	13.2		17.9	14.5	0.7	30	27		0.5	0	0	0
1	23	1	1	1	0	0	0	0	0	0	0	0			0			0		15				15.1	46.3	34.2	16.9	0.77	22	13	141	0.55	0	0	0
1	20	1	1	1	0	0	0	0	0	0	0	0								15		36.7		14.7	49.8	29	14.2	0.81	17	16	88	0	0	0	0
1	29	1		1	0	0	0	0	0	0	0	0								15	123	37.8											0	0	0
1	28	1	1	1	0	0	0	0	0	0	0	0								15		36.7											0	0	0
1	44	1	1	1	0	0	0	0	0	0	0	0								15		37											0	0	0
1	49	1	1	1	0	0	0	0	0	0	0	0									120	36.2	81	15.8	43.2	22.8	17.9	0.9	14	13	151	0.01	1
1	28	1	1	1	0	0	0	0	0	0	0	0								15	129	36.8	67										0	0	0
1	24	1	1	1	0	0	0	0	0	0	0	0								15	119	36.9		16.3	53.8	23.9	23.6	1.97	22	25	106	0.04	0	0	0
1	20	1		1	0	0	0	0	0	0	0	0								15	103	36.6	72	9.8	45.5	22	18.8	1.01	23	19			0	0	0
0	44	1	1	1	0	0	0	0	0	0	0	0								15													0	0	0
1	73	1	1	1	1	0	0	1	0	0	0	0	100		1	41.5	144	1		15	102	40	130	5.8	43.6	13.3	17.2	1.13	15	9	78	13.31	1
1	43	1	1	1	0	0	0	0	0	0	0	0								15	124	36.8	89										0	0	0
1	85	1		1	0	0	0	0	1	0	0	0								15	136	36.5	88	7.4		18.3	22	1.31	25	10			0	0	0
1	37	1		1	0	0	0	0	0	0	0	0								15		39.5											0	0	0
1	18	1	2	1	0	0	0	0	0	0	0	0								15		36.8											0	0	0
1	31		1	1	0	0	0	0	0	0	0	0								15	122	34.6	122	14.7	57.7	25.6	16.5	1.85	114	37	352	0.14	0	0	0
1	32	2	2	1	0	0	0	0	0	0	0	0								15	121	36	71	8.1	43.2	37.6	15.3	0.65	45	32	228		0	0	0
0	56	1		2	0	0	0	0	0	0	0	0								13	147	39.2	127	10.9	40.1	15	38.5	1.24	94	326	20530	0.15	1
0	31	1	1	1	0	0	0	0	0	0	0	0								15	122	36.9	83	9.8	41.9	26.3	6.9	0.65	29	27	147	0.11	0	0	0
1	41	1	1	1	0	0	0	0	0	0	0	0								15	100	35.7	100	10.9	51.6	15.7	18.2	2.22	48	80	237	0.1	0	0	0
1	19	1	1	1	0	0	0	0	0	0	0	0								15	152	36.3	116	15	45.9	21.7	20.5	1	35	19	103		0	0	0
1	31	1	1	1	0	0	0	0	0	0	0	0								15	186	36.7	120	10.6	44	27.5	4.8	0.78	41	47	281	0.05	0	0	0
1	21	1		1	0	0	0	0	0	0	0	0								15	120	36.1	60	7	39.9	15.3	12.2	0.57	17	22	191		0	0	0
1	26	1	1	1	0	0	0	0	0	0	0	0								15	138	36.6	93	15.1	50.8	26.2	23.2	2.35	41	30	205		0	0	0
1	55	1	1	1	0	0	0	0	0	0	0	0								15	154	35.8	100	15.3	50.4	24.5	32.2	3.23	21	22	240		1
1	31	1	1	1	0	0	0	0	0	0	0	0								15	134	36.6	99	17.1	52.6	26.2	22	2.44	30	30	246	0.04	0	0	0
1	59	1	1	1	0	0	0	1	0	0	0	0								15	127	36.2	88	6.4	40.1	15.5	25.4	1.31	25	22	258		0	0	0
1	36	1	1	1	0	0	0	0	0	0	0	0								15	125	36.8	117	12.2	54.5	32	14.8	1.66	96	56	219	0.28	0	0	0
1	29	1	1	1	0	0	0	0	0	0	0	0								15	100	35.6	93	15.1	50.2	27	26	2.36	31	42	304	0.07	0	0	0
1	43	1	1	1	0	0	0	0	0	0	0	0								15	134	36.2	86	10.1	47.1	25.3	30.4	1.19	44	35	413	0.82	0	0	0
1	37	1	1	1	0	0	0	0	0	0	0	0								15	147	37.3	96	14.2	46.5	29.2	19.1	1.26	86	70	718	1.11	0	0	0
1	23	1	1	1	0	0	0	0	0	0	0	0								15	101	35.9	93	12.9	47.4	18.3	15.1	1.23	14	21	196		0	0	0
1	60	1		2	0	0	1	0	0	0	0	0	190	44	1	39.7	126	0	0	11	186	39.8	124	10.3	42	12.9	15.5	0.66	15	24	90	1.09	1	1
1	22	1	1	1	0	0	0	0	0	0	0	0								15	114	36.7	104	15.5	51.9	28.4	21.6	2.29	33	30		0.24	1
0	58	1		1	0	0	1	0	0	0	0	0						0	0	15	106	37.8	103	4.4	36.6	17.9	10	0.78	26	20	313	0.17	0	0	0
0	19	1		1	0	0	0	0	0	0	0	0	110	15	1	36.4	74	0	0	15	108	34.2	83	9.1	38.1	21	17	0.59	20	15	166	0.02	0	0	0
1	22	1	1	1	0	0	0	0	0	0	0	0	94	28	0		99	1	0	15	110	36.2	89	9	44.1	19.5	15	1.35	19	10	143	0.03	0	0	0
1	51	1	1	1	0	0	0	0	0	0	0	0						0	1	15	146	37.2	100	11.2	51.7	22.3	15	1.17	31	22	202	0.13	0	0	0
1	24	1	1	1	0	0	0	0	0	0	0	0	103	24	0	37.1	78	0		15	143	37.1	66	5	38.9	14	21	0.78	27	22	107	0	0	0	0
0	32	1	1	1	0	0	1	0	0	0	0	0	108	30	0	36.8	115	0	0	15	121	38.1	103	8.1	39.6	19.9	9	0.72	18	29	75	1.02	0	0	0
1	44	1	1	1	0	0	0	0	0	0	0	0	120	28	0		108	0	1	15	132	36.1	103	15.2	50.3	25.7	26	5.19	76	75	480	0.58	0	0	0
1	52			1	0	0	0	0	0	0	0	0	117	35	0	38.1	89	0	0	15	132	38.3	83	7.7	45.5	28.5	14	0.71	19	30	138	0.42	0	0	0
1	36	1	1	1	0	0	0	0	0	0	0	0			0			1	0	15	118	36.4	71	4.8	44.2	19.1	14	0.96	23	38	489	0.53	0	0	0
1	73	1	1	1	1	1	0	0	0	0	0	0			0	40	160	0	0	15	138	40	113	9.3	47	47.6	24	1.18	31	15	224	0.04	0	0	0
1	36	1	1	1	0	0	0	0	0	0	0	0			0			0	1	15	140	33.5	91	20.9	57	24.8	24	2.67	24	20	353	0.11			0
1	29	1		1	0	0	0	0	0	0	0	0	125	40	1	36.4	105	0	0	14	133	37.8	79	13.4	47	24.5	15	1.46	25	32	175	0.01	0	0	0
1	38	1		1	0	0	0	0	0	0	0	0			0			0	1	15	138	34.5	93	13.9	52.1	28.8	33	2.82	52	97	702	0.8	0	0	0
1	37	1		1	0	0	0	0	0	0	0	0			0			0	1	15	169	35.3	104	9.2	47.3	33.6	25	1.71	20	23	132	0.13	0	0	0
0	43			1	0	0	0	0	0	0	0	0			0			0	0	15	121	37.2	107										0	0	0
1	56	1	2	1	0	0	0	0	0	0	0	0	90		1	37.8	173	0		13	103		170	8.6	52.9	30.8	17	1.82	42	26	155	0.07	1
1	39	1		1	0	0	0	0	0	0	0	0			0			0		15	132	36	75	9.4	49.9	22.8	18	1.83	23	20	139	0.06	0	0	0
1	51	1	1	1	1	0	0	0	0	0	0	0			0			0	1	15	140	36.2	84	8.5	40	21.2	19	1.24	24	13	151	0.11	0	0	0
1	42	1	1	1	0	0	0	0	0	0	0	0						0	1	15	144	37	100	9.5	38.5	24.3	17	1.12	22	15	340	0.1	0	0	0
1	76	2		1	0	0	1	0	0	0	0	0	133	18	0	39.9	82	0	0	14		38.3		8.2	37.7	20.6	39.7	1.47	149	80	5005	0.22	1		0
1	38			1	0	0	0	0	0	0	0	0								15	135	36.9		14.1	47	26	24.3	1.6	34	54	341	0.1	0	0	0
1	24	1	1	1	0	0	0	0	0	0	0	0	140	24	1	36.9	80	0	0	15	161	37.2	88	8.7			9.7	1.03	36	29	433	0	1		0
1	54	1	1	1	0	0	0	0	0	0	0	0	127			36.8	111	1		15				24.5	49.2	26	30.9	2.82	31	33	237	0.44	0	0	0
1	75	1		2	0	0	0	1	0	0	0	0	159	24	1	37.4	139	0	0	13	196	37.2	110	9.4	41.7	16.1	28.4	1.78	13	34	1831	0.24	1		0
1	76	1		2	0	0	1	0	0	0	0	0	130	18	1	38.3	82	0	0	14	140	38.3	186	8.2	37.7	20.6	39.7	1.47	149	80	5005	0.2	1		0
1	27	1		1	0	0	0	0	0	0	0	0	120	30	1	37.2	102	0	1	15	148	36.3	91	13.4		47.3	28.5	1.57	31	42	519	0.2	1		0
0	70	1		1	0	0	0	0	0	0	0	0	160	24	1	41	120	0		12	189	38.3	117	5.5	39.5	21.2	10.3	0.62	31	25	184	0.1	1		0
1	42	1			0	0	0	1	0	0	0	0	100	40	1	41	150			10	94	40.5	154	8.9	46.9	15	8.3	1.41	165	41	188	1.23	1		0
0	82	1		1	1	0	0	1	0	0	0	0	133	18	1	38.8	106	0	0	14	153	38.3	99	6.6	26.7	19.7	30.4	1.02	15	33	210	9.05	0	0	0
0	56	1			0	0	1	0	0	0	0	0	90	30	1	36.7	114	0	0	15	101	36.9	96		39.9	23.7	15.4	0.85	64	28	5888	0.45	1		0
0	62	1		2	0	0	1	1	0	0	0	0	120	24		39.8	120	0	0	14	121		113	12	44.4	18.7	17.7	0.95	31	34	931	0.15	1		0
1	35	1	1	1	0	0	0	0	0	0	0	0			0			1	0	15		36.5		5.8	44.4	31.7	11.2	0.94	27	39	196		0	0	0
1	65	1	1	1	0	0	1	0	0	0	0	0			1			0	0	15	143		129	12.7	44	23.2	22.3	1.61	18	54	2762	1.53	1		0
0	24		1	1	0	0	0	0	0	0	0	0	111		0	37		0	0	15	111	37		6.4	37.9	21.2	8.2	0.54	16	13	71	0.1	0	0	0
1	75	1	2		0	0	0	1	0	0	0	0			0			1	0	15	143	36.8	68	4.7	43.8	24.6	10.7	0.81	37	44	134	0.42	0	0	0
1	33	1	1	1	0	0	0	0	0	0	0	0	114	25	0	36.8	81	1	1	15	114	36.8	81	12	47.7	33	20.7	2.34	57	95	1607	0.19	1		0
1	19		1	1	0	1	0	0	0	0	0	0	100		0	39.1	102	0	1	15	100	39.1	102	8.6	43.9	20.3	10.6	1.02	16	13	177	1.02	0	0	0
1	18		1	1	0	0	0	0	0	0	0	0	81	12	0		78	1	1	15				18.2		37.8	18.3	1.53	28	50	188	0.91	0	0	0
1	60		1	1	0	0	0	0	0	0	0	0			0	36.7		0	1	15		36.7		14.6	45.7	31.3	23.5	2.32	25	31	259	0.23	1		0
1	46		1	1	0	0	0	0	0	0	0	0		14	0	36.7		0	0	15		36.7		17.5	53.3	26	23.5	2.92	28	21	340	0.12	0	0	0
1	32				0	0	0	0	0	0	0	0			0			0	0	15	150	36.7	74										0	0	0
0	41	1	1	1	0	0	0	0	0	0	0	0	129		0	37.1	77	1	0	15	129	37.1	77	11.4	38.7	30.8	14.1	0.68	29	13	129	0.1	0	0	0
0	25	1		1	0	0	0	0	0	0	0	0	106		0	36.5	93	1	0	15	106	36.5	93	13.2	39	29	16.9	0.61	10	15			0	0	0
0	33	1	1	1	0	0	0	0	0	0	0	0	97		0	39.4	86	0	1	15	97	39.4	86	24.5	40	36.6	8.6	0.65	13	9		1.29	0	0	0
1	25	1	1	1	0	0	0	0	0	0	0	0	125			36.4					125	36.4		12.5	50.8	32.6	41.9	2.08	24	24	217		0	0	0
1	36		1	1	0	0	0	0	0	0	0	0	122		0	36.2	93	1	1	15	122	36.2	93	18.4	53	34.1	20.2	2.14	24	38	805	0.28	1		0
0	73	1	1	1	0	0	0	0	0	0	0	0			0			0	1	15	136	37.7	92										0	0	0
1	19			1	0	0	0	0	0	0	0	0			0	36.6		1	0	15		36.6		9.7	41	27.2	14.2	0.75	32	13		0	0	0	0
1	23	1	1	1	0	0	0	0	0	0	0	0	118	18	0	35	100	1	1	15	99	35.5	93	12.95	53.9	25.5	20.1	2.41	39	42	474	0	0	0	0
0	53	1	1	1	1	0	0	0	0	0	0	1	141	22	1	37.2	120		0	15	139	37.3	100										0	0	0
1	18		1	1	0	0	0	0	0	0	0	0			0			1	0	15	128	37.2	78						20	28	91		0	0	0
1	42	1	1	1	0	0	0	0	0	0	0	0			0			0	1	15	166	34.9	110	11.1	46.1	28.7	17	1.01	21	34	921	0.08	0	0	0
1	82	1	1		0	0	0	0	0	0	0	0	120		0		82	0	0	15	120	35.3	92	10	33.2	18.5	15.1	1.39	30	32	75	0.07	0	0	0
1	27	1		1	0	0	0	0	0	0	0	0	130	20	0	38	115	0	1	15	148	38	101	10.5	48.4	23.5	13.5	0.87	20	22	94	0.03	0	0	0
0	50	1	1	1	0	0	0	0	0	0	0	0	122				75			15	122	36.5	75	7.1	41.5	28.1	16.9	0.75	14	14			0	0	0
1	26	1	1	1	0	0	0	0	0	0	0	0			0	37.8		0	1	15		36.9	126	9.3	45.3	20.6	14.2	1.15	28	18	892	0.03	0	0	0
0	28	1	1		0	0	0	0	0	0	0	0	103		0	36.7	95	0	1	15	116		106	14.7	36	30	11.4	0.62	26	15	883		0	0	0
1	59	1		1	0	0	0	0	0	0	0	0	120			36.8				15	120	36.8											0	0	0
1	54	1	1	1	0	0	0	0	0	0	0	0	118		0	36.6	103	0		15	118	36.6	103	20.2	50.7	31.7	38.8	2.93	26	25	185	0.22	1
1	33	1	1	1	0	0	0	0	0	0	0	0	117		0	36	87	0	1	15	117	34.9	82	8.7	46.7	18.7	21.6	1.07	40	24	189	0.03	0	0	0
0	25	1	1		0	0	0	0	0	0	0	0	93		0	35.5	96	0	1	15	93	35.5	96	8.6	37.1	22.4	12	0.59	27	23	593	0.45	0	0	0
0	82			2	0	0	0	0	0	0	0	0	137	24	0	38.2	92	0	0	15	127		83	11.6	29.7	13.1	14.6	0.55	17	26	400	4.34	0	0	0
0	33		1		0	0	0	0	0	0	0	0	106		0	35.3	89	1	0	15	106	35.3	89										0	0	0
1	33	1	1	1	0	0	0	0	0	0	0	0						0	1	15
0	34	1	1		0	0	0	0	0	0	0	0	125		0	35.2	75	0	1	15	104	34.2	86	6.1	40.7	19.7	12.3	0.81	19	11	363	0.04	0	0	0
0	74	2	2	1	0	0	0	0	0	0	0	0	115		1	36.3	80	0	0	15	145	34.1	76	3.4	31.6	14.4	17	0.63	19	13	55	0.03	0	0	0
1	47	1		1	0	0	0	0	0	0	0	0	170		0		104	0	0	15	181		95										0	0	0
1	42	1	1	1	0	0	0	0	0	0	0	0								15	91	36.7		15.5	47	26.8	23.9	2.25	17	19	236	0.14
	49	1			0	0	0	0	0	0	0	0								15
1	42	1	1	1	0	0	0	0	0	0	0	0						1	1	15				12.7	46.6	24.4	24.1	1.27	17	16	99	0.07	0	0	0
	24	1	1	1	0	0	0	0	0	0	0	0	141	18	0	36	112	0	1	15	139	36.8	117	13.8	51.4	35.4	24.3	2.53	33	48	424	0.29	0	0	0
1	43	1		1	0	0	0	0	0	0	0	0				35.7				15		35.7		4.7	45.1	16.4	15.8	0.79	26	21	270	0.7	0	0	0
1	82	2		1	0	0	0	0	0	0	0	0				36.9								5	34	23.5	15.9	1.33	28	11	147	0.11	0	0	0
0	52		1	1	0	0	0	0	0	0	0	0	144	30	0		140	0	1	15	142	36.2	115	10.8	39.2	33	11.7	0.82	60	65	117	0.06	0	0	0
1	33	1		1	0	0	0	0	0	0	0	0								15	126	36	89	9.6	54.9	12.8	23.4	1.96	51	66	284	0.16	0	0	0
1	80	1	1	1	0	0	0	0	0	0	0	0								15													0	0	0
0	23		1	1	0	0	0	0	0	0	0	0								15	108	36.9	92										0	0	0
0	81			2	0	0	0	0	0	0	0	0				37.6				15				7.3	38.8	15.8			23	12	67	0.43	1
1	77	1	1		0	0	0	0	1	0	0	0	136	30	1	38.3	114	0	0	15	124	38	108	7	40	20.4	29	1.48	13	10	152		0	0	0
1	37	2	1	1	0	0	0	0	0	0	0	0	123			36.2			1	15	107	35.4	100	12.4	45.9	36.9	31.3	2.84	134	89	317		0	0	0
1	43	1		2	0	0	0	0	0	0	0	0						1		15													0	0	0
1	61	2	1	1	0	0	0	0	0	0	0	0	107	20	0		88	0	0	15	128	36	75	8.1	44.4	21.3	18.8		26	19	175	0.35	0	0	0
1	60	1	1		0	0	0	0	0	0	0	0	113			35.3	103		0	15	113	35.3	103	14.3	45.9	25.3	22.6	1.82	39	50	409	0.2	0	0	0
1	33		1	1	0	0	0	0	0	0	0	0								15													0	0	0
1	33	1	1	1	0	0	0	0	0	0	0	0								15	106	36.2											0	0	0
1	33	1	1	1	0	0	0	0	0	0	0	0																					0	0	0
1	33	2	2	1	0	0	0	0	0	0	0	0						1		15	106												0	0	0
0	88	1	1	1	0	0	0	0	0	0	0	0				36.9				15	174	36.9	78										0	0	0
1	54	2	2	1	0	0	0	0	0	0	0	0								15				16.9	52.8	27.2	19.6	2.43	26	26	314	0.1	0	0	0
1	82			2	0	0	0	0	0	0	0	0	143	18	0	37.8	120	0	0	15	128	37.6	86	8.1	34.6	12	12	0.69	19	16	83	18.67	1
1	74			2	0	0	0	0	0	0	0	0								15				6.1	42.8	22.7	13	0.86	16	18	93	0.05	0	0	0
1	44	1	1	1	0	0	0	0	0	0	0	0							1	15	131		101	14.8	51.8	21.8	26.6	2.29	27	21	135	0.74	0	0	0
1	62	2		1	0	0	0	0	0	0	0	0	108		0	36.2	72	0	1	15	120		70	7.8	46.3	16.3	13.8	0.76	15	23	194	2.1	0	0	0
1	69	1	1	1	0	0	0	0	0	0	0	0			0				1	15	120	36.4	102	9.5	38.6	17.1	26	0.83	14	13	82	0.05	0	0	0
1	27	1	1	1	0	0	0	0	0	0	0	0								15				15.5	49.7	27.6	30.8	2.58	40	44	216		1
1	39	1			0	0	0	0	0	0	0	0								15				12.2	49.7	28.7	17.6	2.55	61	43	168	0.71	0	0	0
1	30	1	1		0	0	0	0	0	0	0	0			0			0	0	15													0	0	0
1	39	1	1		0	0	0	0	0	0	0	0								15				11	41.7	40.3	12.7	0.7	40	38	208	0.2	0	0	0
1	55	1	1		1	0	0	0	0	0	0	0								15	116	36.6	72	13	48.5	31.3	37.6	2.9	30	40	235	0.3	0	0	0
1	59	1	1		0	0	0	0	0	0	0	0								15		35.9											0	0	0
1	56				0	0	0	0	0	0	0	0								15				10.5	52	36.5	34.4	1.7	25	25	280	0.4	0	0	0
1	85				0	0	0	0	0	0	0	0	103		1	36.4	72			14	126	36.6	69	5.6	37.3	17	15.7	0.9	23	13	44	0.1	0	0	0
1	62	1	1		1	0	0	0	0	0	0	0	119	18	1	36.5	54	1	0	15	142	35.7	57	10.2	46.5	28.4	32.9	2.5	28	24	147	0.3	0	0	0
0	93	1			0	0	0	0	0	0	0	1	114	24	1	38.1	113				122	39.3	108	7.8	30.5	22.1	22.3	0.7	18	9	63		0	0	0
1	23	1	1		0	0	0	0	0	0	0	0								15				7.5	43.5	29.1	11.6	0.9	28	21	498	0.1	0	0	0
1	44	1	1		0	0	0	0	0	0	0	0								15		36.3		6.1	41.2	25.8	30.8	1.9	27	24	571		0	0	0
1	73	1	1		1	0	0	0	0	0	0	0	91	18	0	36.4					140	37.5	91	9.4	39.2	27.5	25	2.2	29	20	128	0.1	0	0	0
0	79	1	1		0	0	0	0	0	0	0	0	124		1	39.6	106				136	37.5	77	5.6	31.3	22.3	9.5	0.8	23	13	33	0.2	0	0	0
1	35	1	1		0	0	0	0	0	0	0	0								15		36.7											0	0	0
0	43	1	1		0	0	0	0	0	0	0	0	98		1	38.8	80			15	120	37.6	96	6.6	36.8	25.7	11.6	0.7	21	15	60	0.1	0	0	0
1	37	1	1		0	0	0	0	0	0	0	0								15	140	36.6	82	8	50.6	27.6	33	2.2	45	63	353	0.3	0	0	0
1	52				0	0	0	0	0	0	0	0								15				7.5	43.5	28.9	17.1	0.8	48	29	198		0	0	0
1	55	1			0	0	0	0	0	0	0	0								15	119	36.9		7.7	42.1	36.4	16	0.9	31	43	232	0	0	0	0
1	26	1	1		0	0	0	0	0	0	0	0								15	136	37.5	90	7.4	46.1	33.9	8.7	0.9	24	13	262	0	0	0	0
0	19	1	1		0	0	0	0	0	0	0	0	113	50	1	37	88			15	114	37.1	74	6.7	36.8	32.9	10.5	0.5	20	12	47	0	0	0	0
1	82	1	2		0	0	0	0	0	0	0	0								15	120	35.9	65	8.1	39.3	25.5	27.6	1.6	26	17	217	0.1	0	0	0
1	38	1	1		1	0	0	0	0	0	0	0	94	30	0	36.9	83			15			76	10.6	47	29.9	13.6	1.2	27	28	171	0	0	0	0
1	59	1	1		1	0	0	0	0	0	0	0	151		1		55		0	15	139	36.7	46	9.3	42.1	24.4	24.7	2.2	58	95	216	0.1	0	0	0
1	21	1	1		0	0	0	0	0	0	0	0		24	1		90			15	121	39.9	82	13.5	41.2	18.7	12.3	0.7	21	12	78	3.3	0	0	0
1	64		1		0	0	0	0	0	0	0	0	110		0		65			15	122	36.5	61	6.9	37.6	26.2	18	1.1	42	31	344	0.1	0	0	0
0	54	1			0	0	0	0	0	0	0	0	130	24	0	37.1	75			15	135	37.1	78	8.5	39.7	17.7	13.3	0.5	26	12	110	0.1	0	0	0
0	81	1			1	0	0	0	0	0	0	1									121	36.9	81	7.8	39.1	19.1	15.8	0.6	47	24	164	5.5	0	0	0
1	38		1		0	0	0	0	0	0	0	0								15	108		70	10.1	42	29.8	10.9	1.3	27	25	104	0.2	0	0	0
1	40	1		1	0	0	0	0	0	0	0	0	116		1	37.6	191			3	211	37.6	193	10.2	52.2	32.5	18.6	1.7	66	39	452	0.1	1
0	69	1	1	2	1	0	1	0	0	0	0	0	130	30	1	41.8	123			3	63	41.9	120	4.7	35.9	26.2	16.6	1.2	57	38	431	0.1	1	1
0	86	1	1	2	0	0	0	0	0	0	0	0	136	40	1	38.9	120			9	114		104	9.3	47.4	22.6	20.5	0.8	43	29	32	1.9	1
1	77	1	1		1	0	0	0	0	0	0	0			1	40.1	108			14	172	35.6	102	4.9	35.4	14.3	18.6	1.2	44	21	151	0.1	1
0	30	1	1		0	0	0	0	0	0	0	0	118		1	37.1	80				118	37.4	81	10.2	36.9	20	15	0.5	14	10	45	0.1	1
1	35	1	1		0	0	0	0	0	0	0	0								15	134	36.9	109	15.8	47.4	27.3	30	3.1	46	31	397	0.3	1
1	60	1	1		0	0	0	0	0	0	0	0	131	36	1	39.3	139	1			124		101	11	43.1	35.3	31.3	1.9	44	24	211	11.7	1		0
1	46	1	1		0	0	0	1	0	0	0	0	81		0	36.8	125		1	15	117	36.3	116	16.4	56.8	27.8	34.9	2.9	47	17	392	1.6	1		1
1	62	1	1		0	0	0	0	0	0	0	0	95	28	1	39	153			14	93	37.3	128	14.1	45.3	26.6	24.1	1.2	93	53	7970	0.3	1		0
1	58	1	1	1	1	0	0	0	0	0	0	0	116		0	35.9	84			15	153	37.1	72	9.9	42.3	14.1	40.3	2.9	35	21	242	0.2	1		0
1	81	1			0	0	0	0	0	0	0	1			1					3	0			8.4	34.6	11.1	24.1	1.4	152	119	664	0.2	1	1	0
1	59	1	1	1	0	0	0	0	0	0	0	0	126	30	1	41.1	156	0	1	3	96	41.1	150	6.68	38.7	19	17.8	1.58	29	56	252	0.11	1	1	0
1	87	1	1	1	1	0	0	0	1	0	0	0	138	24	0	39.2	108	0	0	14	109	36.7	92	7.19	45.1	12.1	15.1	0.94	18	30	63	12.03	1		0
1	86			1	1	0	0	0	0	0	0	0				39		1		15	127	38.4	126	9.26	51	11.9	45.4	1.62	26	68	1757	22.94	0	0	0
1	34	1	1	1	0	0	0	0	0	0	0	0			0			0	1	15	111	36.8	98	16.29	48.5	32.7	32.7	2.54	62	39	495	0.36	0	0	0
1	39		2	1	0	0	0	0	0	0	0	0	90	24	0	36.5	120	0	0	15	95	37	88	6.27	45.9	22.2	17.4	0.99	28	35	101	0.05	0	0	0
1	37	1	1	1	0	0	0	0	0	0	0	0	120	30	0	36.3	108	0	0	15	127	35.8	90	13.17	56.1	20.4	27.3	3.89	70	71	331	0.53	0	0	1
1	36	1	1	1	0	0	0	0	0	0	0	0			0			0	1	15	117	37.1	99	15.59	51	37.6	35.7	1.98	28	34	712	0.05	0	0	0
1	78	1		1	0	0	0	0	0	0	0	1	146	42	1	41	132	1	0	7	130	39.9	126	11.16	54.5	12.3	35.9	1.35	46	34	326	0.02	1		0
0	82	1		2	0	1	0	0	0	0	0	0	126	24	1	40.6	84	0	0	6	112	40.5	90	8.95	31.1	15.8	17.8	2.09	37	62	222	0.27	1	1
1	40	1	1	1	0	0	0	0	0	0	0	0	180	24	1	41.9	168	0	0	3	114	41	145	6.84	41.8	16.1	20.7	7.6	15	27	347	0.07	1	1
1	59	1	1	1	0	0	0	0	0	0	0	0			0			0	1	15	117	36.9	97										0	0	0
1	35	1	1	1	1	0	0	0	0	0	0	0			0			0	0	15	148	36.8	50	8.25	48.5	18.3	17.2	0.77	14	9	81	0.18	0	0	0
1	56	1	1	1	0	0	0	0	0	0	0	0	170	18	0	36.6	104	0	0	15	170	36.6	88										0	0	0
1	27	1	1	1	0	0	0	0	0	0	0	0			0			0	0	15	111	39.1	92										0	0	0
1	61	1		1	0	0	0	0	0	0	0	0			0			0	0	15	133	35.2	69	4.11	46	19.2	16	0.8	23	25	87	0.07	0	0	0
1	80	1		1	1	0	0	0	0	0	0	0	150	18	0	39.8	96	0	0	13	158	39.8	101	21.05	37.4	16.5	18.4	1.05	17	11	220	7.84	1		0
1	42			1	0	0	0	0	0	0	0	0			0			0	1	15	106	36.5	91	10.98	50.8	22.3	27	1.53	54	92	258	0.5	0	0	0
1	77	2		1	0	0	0	0	1	0	0	0	150	30	1	42	144	1	1	3	122	41.1	132	12.2	34	9.3			168	125	1268	0.06	1	1
1	77	1	1	1	0	0	0	0	0	0	0	1	110	18	0	37.2	109	0	0	15	110	37.2	96	6.67	38.2	23	28.7	0.91	23	18	214	0.03	0	0	0
1	30		1	1	1	0	0	0	0	0	0	0	222	18	0	37.9	98	0	1	15	191	38	87	10.6	42.4	26.3	8.4	0.97	18	32	105	1.23	0	0	0
1	65	1	1	1	0	1	0	0	0	0	0	0	120	24	0	35.1	85	1	1	14	104	33.8	70	10.9	47.2	28.1	37.6	1.79	28	18	479		1
1	30	1	1	1	0	0	0	0	0	0	0	0								15	105	40.1	91	16	38	21.4	17.1	1.19	20	8	191	4.47	1		0
0	48	1		1	0	0	0	0	0	0	0	0								15	148	36.5	94	10.6	40	22.8	16.8	0.65	53	56	190	0.31	0	0	0
1	68	1	1	1	0	0	0	0	0	0	0	0	96	18	1	36.5	94			15	114	36	90	14.7	42.9	21.2	17.9	1.13	20	15	86	0.09	0	0	0
0	52	1	1		0	0	0	0	0	0	0	0	142		0	36.4	68	1	0	15	140	35.9	62	4.3	38.2	17.6	15	0.59	20	19	88	0.03	0	0	0
1	62	1	1	1	1	1	0	0	0	0	0	0	96		0	36.9	65	1	0	15	105	36.4	82	9.1	43	24.9	16.7	0.86	21	18	125		0	0	0
0	39	1		1	0	0	0	0	0	0	0	0								15	132	37.9	97	8.4	38.6	36	15.4	0.88			66		0	0	0
0	64			1	0	0	0	0	0	0	0	0	178	18	0	35.6	73	1	0	15	163	35.6	60	7.9	45.2	19.8	10.9	0.57	47	66	97	0.18	0	0	0
1	24	1	1	1	0	0	0	0	0	0	0	0								15	127	38.1	87	16.9	45	29.3	15.3	0.91	45	82	230	1.23	0	0	0
1	72		1	1	0	1	0	0	0	0	0	0	138	18	0	40	115	1		15	124	39.4	97	4.1	37	15.5	15.3	0.8	18	12	69		0	0	0
1	75	1		1	1	1	0	0	0	0	0	0	112	30	1	40.6	115	0	0	15	74		112	6.2	43	15.3	21.6	0.78	25	14	48	7.5	1		0
1	18	1	1	1	0	0	0	0	0	0	0	0						0	1	15	118	37.3	70	7.9	41.3	27.4	16.2	0.87	43	24	465	0.1	0	0	0
1	35	1	1	1	0	0	0	0	0	0	0	0								15	135	36.1	100	14.6	49.2	40.6	20.3	1.27	36	46	274	0.11	0	0	0
1	61	1	1		0	0	1	0	0	0	0	0	150		1	41.2	96	0	0	12	143	39.6	83	5.3	33.1	19.2	18.2	1.18	44	53	748	0.08	1		0
0	82	1		1	0	0	0	0	0	0	0	0	79	18	1	42	135	0	0	3	49	40.5	144	3	30.7	28.1	20.7	1.06	33	11	131	0.56	1		0
0	77	1		1	0	0	0	0	0	0	0	1	80	24	1	41.5	90	0	0	3	50	39.1	107	8.1	31.9	17.1	22.9	1.53	79	35	276		1		0
1	24	1	1	1	0	0	0	0	0	0	0	0	104		1	35.8	62	0	0	15	136		67	8.8	43.4	27.2	25.5	1.16	23	48	361	0.16	1		0
1	23	1		1	0	0	0	0	0	0	0	0	137	30	1	37.7	87	0	0	11	114		68	6.8	43.8	22.8	9.4	0.84	15	12	135		0	0	0
1	25	1	1	1	0	0	0	0	0	0	0	0								15	132	38.6	120	15.1	51.9	31.5	19.2	2.73	40	51	211	0.69	1		1
1	75	1	1	1	0	0	0	0	0	0	0	0	90		1			0	0	15	127	35.9	56	8.6	39.5	21.4	33.4	1.38	20	14	197	0.15	1		0
0	79	1	1	1	0	0	0	1	0	0	0	0	178		1	38.6		0		15	99	37.1	87	9.7	36.6	15.2	34.7	1.3	24	18	209	0.12	1		0
1	68	1	1	1	0	1	0	0	0	0	0	0	73	12	0	37.4	86	0	0	15	86	35.6	65	6.7	39	19.2	45	3.99	31	36	604	0.54	1		0
1	39	1	1	1	1	0	0	1	0	0	0	0								15	140	35.7	75	19.8	53.5	36.9	30.3	3.34	35	53	185	2.08	1		0
1	81	1	1	1	0	0	0	0	1	0	0	0	105	18	0	38.9	100	0	0	15	113	39.1	102	2.5	35.4	12	23.1	1.74	33	14	401	12.26	1		0
0	69	1		1	0	0	0	0	0	0	0	0			0			0	0	15	111	34.8	70	7.6	38.8	16.7	21.1	0.54	21	20	96	0.05	0	0	0
1	82	1	1	1	1	0	0	0	0	0	0	0	124	25	0	38	97	1	0	15	118	37.8	94	9.9	38.6	10.4	30.4	1.6	13	24	88	1.31	0	0	0
0	56	1	1	1	1	0	0	0	0	0	0	0	142		1	36.8	70	0	1	15	154	36.8	72	8.5	44.3	26.8	15.8	0.73	54	38	98	0.11	1		0
1	78	1	1	2	0	0	0	0	0	0	0	1	122		1	39.5		0	0	15	131	38.6	81	8.4	33.6	5.3	27.3	1.41	16	27	39	4.19	0	0	0
1	73	1	1	1	0	0	0	0	0	0	0	0	147	28	1	39.6	135	0	0	15	132	39.3	120	9.2	41.9	27.7	10.2	0.93	15	8	41	0.47	1		0
1	71	1		1	0	0	0	1	0	0	0	0	96	30	1	40.2	131	0	0	15	107	37.8	116		39		21.9	1.9	43	14	259	0.05	1		0
0	50	1	1	1	0	0	1	0	0	0	0	0	100	24	0	41.5	130	0	0	9	115	41	131	6.2	39.1	35.2	8	0.8	11	23	55	0.1	1		0
1	25	1	1	1	0	0	0	0	0	0	0	0	110	30	1	37.8	102	0	1	15	144	37.1	84	15.5	43.9	33.5	16	1.21	19	28	352	0	0	0	0
1	51	1	1	1	0	0	0	0	0	0	0	0	150	25	1	37	118	0	1	15	146	37	111	5	27.1	6.7	9	0.68	106	20	238	0	0	0	0
0	75	1		1	0	0	0	0	0	0	0	0	58	40	1	42	114			3	0	39.8		13	44.5	16	26	1.87	40	20	99	0	1	1	0
0	85	1		1	1	0	1	0	0	0	0	0	150	36	0	37.5	90	1	0	15	200	37.5	81	5.3	33.8	17.6	9	0.6	22	13	64	0.1	1		0
1	45	1	1	1	0	0	0	0	0	0	0	0	130	30	0	36.5	100	1	1	15	156	36.7	64	6.4		36.7	20	1.23	25	25	172	0	1		0
1	57	1	1	1	0	0	1	0	0	0	0	0	142	30	1	41.6	163		0	7	132	40.7	167	6.5	39.5	56	10	1.08	57	32	1952	0.1	1		0
0	86	1		1	1	0	0	1	0	0	0	0	190		1	38.9	130				153	39.3	132	8.9	41.9	18.7	39.2	1.07	26	22	382	0.04	1		0
1	32	1	1	1	0	0	0	0	0	0	0	0								15	115	37	73	7.3	42.7	22.3	13.7	0.91	23	14			0	0	1
1	29	1	1	1	0	0	0	0	0	0	0	0							1	15	140	36.2		8.7	54	27.5	30.6	2.55	41	38	390	0.09	1		0
1	43	1	1	1	0	0	0	0	0	0	0	0	164		0		103	1	1	15	133	36.8	92	7.2	49.9	25.8	15.7	0.86	55	76	127		0	0	1
1	62	1	1	1	0	0	0	0	0	0	0	0	88		0	35.9	78	1		15	104		72	7.5	46.6	18.6	17.4	0.96	17	15		0.03	0	0	0
1	82	1	1		0	0	0	0	0	0	0	0	126		1	38.3	106			15	118	37.4	93	7.9	30.2	17	18	1.36			104	0.35
1	57	1	1	1	0	0	0	0	0	0	0	0	114		1	41.6	112	0	0	15	115	40.3	107	10.3	34.2	16.4	19.5	1.28	38	14	1027	0.01	1		0
0	54	1		1	0	0	0	0	0	0	0	0								15	178	36.2	82	7.8	37.7	16.3	16.1	0.55	29	25	106	0.01	0	0	0
0	22	1	1	1	0	0	0	0	0	0	0	0			1	36.2	74	1	0	15	98	36.2	65	7.3	24.9	20.3	9.5	0.74	17	6	122	0.01	0	0	0
1	80	1		1	0	0	0	0	0	0	0	0								15	101	39.4	74	6.6	29.4	18	18.5	1.09	49	42		0.28	0	0	0
1	44	1	1	1	0	0	0	0	0	0	0	0	108		0	36.7	156	1		15	124	36.7	154	13	43.1	31.8	10.2	1.28	59	29	588	0.09	1		0
0	76	1		1	0	0	0	0	0	0	0	0	158		1	39.9	119	0	0		176	38.3	95	7.4	35.7	23.7	40	1.32	19	10	188	0.02	1
0	84	1		1	1	0	0	0	0	0	0	0	82		0	37	91	0	0	15	72	37.2		11.5	32.4	16	35.5	1.4	29	13		5.9	1		0
1	55	1	1	1	0	0	0	0	0	0	0	0	110		0	36	91	0	1	15	156	36.8	96	12.2	49	28.8	40	2.05	31	25	385	0.12	1		0
0	63	1	1	1	0	1	0	0	1	0	0	0	110	16	0	36.5	62	0	0	15	113	36.7	58	6.4	38.4	19.3	18.5	0.88	22	19	93	0.01	0	0	0
1	63	1	1		0	0	0	0	1	0	0	0	128		0	34.8	70	0	1	15	121	35.9	101	13.8	46.2	22.3	24.7	2.67	32	26	130		1		0
1	54	1		1	0	0	0	0	0	0	0	0								15	120	35.3	100	11.4	52.3	24	24.9	2.27	38	38			0	0	0
1	36	1		1	0	0	0	0	0	0	0	0								15	124	37.2	71	6.7	45.8	16.3	16.4	0.77	11	12	81		0	0	0
0	77	1		1	1	0	0	0	0	0	0	0	162		1	37.8	106		1	15	126	39	115	16.1	36.6	11.1	26.2	1.64	21	15	117	4.66	1		0
0	24	1		1	0	0	0	0	0	0	0	0	102		0	35.7	52			15	112	36.3	55	9.4	40.7	17.1	14.7	0.85	23	21	77	0.01	0	0	0
0	66	1	1	1	1	0	0	0	0	0	0	0	118		1	36.7	90				122	36.7	79	6.6	41.3	24.2	14.3	0.77	27	19	167	0.08	1		0
1	35	1		1	0	0	0	0	0	0	0	0	157		1	37.2				15	127	37.4	70	6.1	45.5	26	9.6	0.87	19	14	90	0.33	0	0	0
1	52	1	1	1	0	0	0	0	0	0	0	0	128		0	37.6	71		1	15	155	35.6	80	12.3	47.8	26.3	32	1.6	23	12	365	0.54	0	0	0
1	35	1		1	0	0	0	0	0	0	0	0								15	132		56										0	0	0
0	62	1		1	0	0	0	0	0	0	0	0								15													0	0	0
0	79	1	1	1	0	0	0	0	0	0	0	0	160		1	36.4	65			15	182	36.3		6.8	35	14.3	12.2	0.9	45	19	124	0.56	0	0	0
1	25	1		1	0	0	0	0	0	0	0	0			0	36.5	75			15	136	37.1	67										0	0	0
0	84	1	1	1	1	0	1	1	0	0	0	0	148		1	36.2	96				153	35.7	94	7.9	40.9	22.2	12.3	0.38	22	13	80	0.01	1		0
	59	1	1	1	0	0	0	0	0	0	0	0	174		0	36.2	115		1	15	200	35.6	101	10.2	46.7	23.2	22.8	1.65	62	43	219	0.24	1		0
1	46	1		1	0	0	0	0	0	0	0	0	104	60	1	40.8	145	1	0	3	86	39.6	131										1		0
1	78	1	1	1	0	0	0	0	0	0	0	0	116		0	38.9	108	0	0	15	126	40	108	6.8	42.9	5.6	19.4	0.9	27	16	146	0.43	0	0	0
0	80	1			1	0	0	0	0	0	0	1	120		1	41	147	0		3	137		134	9.59	35.5	22.9	16	1.3	30	19	188	0	1	1	0
0	82	1	2	2	1	1	0	0	0	0	0	1	140	25	1	37.8	112	0	0	10	140	37.6	98	7.48	34.4	30.3	27	1.07	20	9	32	3.15	1		0
0	78	1		2	0	0	0	0	0	0	0	0	66	44	1	42	65	0	0	13	104		96	9.63	34.6	14	75	2.86	3422	1480	2400	0.2	1		0
0	60	1		1	1	0	0	1	0	0	0	0	80	30	1	41	120	0		3	0			8.8	21.6	9.1	25	1.24	66	93	458	0.3	1	1	0
1	21	1	1	1	0	0	0	0	0	0	0	0	130	15	1	38.1	100	0		15	100	37.2	118	7.2	47.7	28	17.3	1.56	29	49	774	0.13	1		0
0	78			1	0	0	0	0	0	0	0	0	89	36	1		156			5	90	42.2	132	19.2	38.1	19.2	32.2	2.04	163	215	476		1	1	0
0	68	1			0	0	0	0	0	0	0	0	98	18	1		144	0		6	70		140	8.4	26.3	40	27.3	1.22	21	42	39	1.08	1	1	0
1	30	1	1	2	0	0	0	0	0	0	0	0	58	24	1		140	0		3				10.5	39.2	27.9	28.6	2.05				1.48	1	1	0
1	73	1		1	0	0	0	0	0	0	0	0								6	120	42.2	180	9.3	44.2	18.6	14.2	1.13	46	51	394	1.26	1	1	0
1	64	2	1	1	0	0	0	1	0	0	0	0	125	36	1	41.8	150	0	0	7	138		164	5.3	38	13.1	28	1.03	30	33	81	0.02	1	1	1
1	84	1	1	1	1	0	0	0	0	0	0	0	141	36	1	42	118	0	0	13	124		38	4.6	30.7	19.2	19	1.33	26	8	42	5.39	1		0
1	64	1	1	1	0	0	0	0	0	0	0	0	137	60	1	41.5	120	0	0	7	134		119	5.2	38.2	16.4	30	1.65	25	21	221	0.02	1		0
1	43	1	1	1	0	0	0	0	0	0	0	0								11	144		158	24.6	45.3	22.5	14	3.18	496	161	173	0.06	1	1	0
1	37	1	1	1	0	0	1	0	0	0	0	0	130	18	1	42	86	1	0	8	143		156	10	37.4	19.1	12		165	60	540	0.02	1	1	1
0	81	1	1	1	0	0	0	0	0	0	0	0	132	20	1	40.2	120	0		10	132		120	14.7	42.2	16.4	18	0.72	46	14	2355	0.27	1	1	0
1	80	1	1	1	0	0	0	0	1	0	0	0	133		1	40.6		0	0	4	133		134	8.6	48.4	17.8	39	2.59	37	16	95	0.43	1		0
1	45	1		1	0	0	0	0	0	0	0	0								6	192		114	5.8	39.3	2.7	1.9	2.81	802	185		0.46	1	1	0
1	59	1	1	1	1	0	0	0	0	0	0	0	103		1	41.7	140	0	0	7	161		136	11	37	15.7	16	1.16	105	37	6377	0.09	1	1	0
1	68		1	1	1	0	0	1	0	0	0	0			0				1	15	174		106	14.2	43.1	30.3	20	1.69					0	0	0
1	23	1		1	0	0	0	0	0	0	0	0	98	20	0	38	110	0	0	15	98	38	110	7.2	47.9	23.2	9.3	1.1	1.3	17		2.3	0	0	0
1	83		1	1	1	1	0	1	0	0	0	0								15	116	36.3	70	5.7	32.6	14.6	20.5	1.35	19	9	71	0.32	0	0	0
0	19	1	1	1	0	0	0	0	0	0	0	0	92		1	37.8	96	0		15	114		94	8	40.8	24.9	9.4	0.7	16	9	108	0.01	1		0
1	76	1	1	1	0	1	0	1	0	0	0	0	118	39	1	41.5	79			7	105		64	8.1	42.8	20	37.2		28	39	151	0.05	1		0
1	29	1	1	1	0	0	0	0	0	0	0	0	127	24	1	37.5	92	0		6	153	37.3	88	4.7	47.9	17.4	11	0.74	31	20	285	0	1
0	49	1	1	1	0	0	0	0	0	0	0	0								14	149	36.5	48	7.9	38	23.4	12	0.59	12	14	76	0.03	0	0	0
1	79		1	2	0	0	1	0	0	0	0	0	67	30	1	40.8	115			9	74	39.5	102	9.9	43.2	14.5	80.6	2.15	315	129	7976	12.29	1
1	41		2	1	0	0	0	0	0	0	0	0								15	98	35.7	94	10.3	58	36.8	26.9	1.88	30	28	180	0.06	0	0	0
0	64			2	0	0	1	0	0	0	0	0		34	1	38.5	139	0		15	61	38.5	140	14.7	43.8	20.8	42.2	2.98	114	58	693	0	1		0
0	72				0	0	0	0	1	0	0	0	61	33	1		114	0		3	66		123	9.9	37.6	13.2	30.8	1.59	164	151	945	0.01	1	1
1	45	1		1	0	0	0	1	0	0	0	0								15	144	36.3	80	7.5	46.5	20	14.8	0.58	18	24	178	0.04	0	0	0
1	83	1		2	0	1	0	0	0	0	0	0	90		1	38.6	95	0	0	15	122	38	85	8.8	35.8	15.2	22.7	1.04	20	16	50	1.97	0	0	0
1	53	1		1	0	0	0	0	0	0	0	0	87	32	0	35.8	88	0	1	14	111	36	77	16.6	57.9	28.2	23.2	2.16	29	26	443		1		0
1	37	1	1	1	0	0	0	0	0	0	0	0								15				12.5	55.1	31.6		2.48	31	40	138		0	0	0
0	75	1	1	2	0	0	0	0	0	0	0	1	134	26	1	38.2	94	0	0	14	123	38	77	4.92	35.8	14.8	12.8	0.63	19	27	225	0.07	0	0	0
1	70				0	0	0	0	1	0	0	0	180		0	38.5	150	0	0	15	143	39	116	11.7	40.4	27.9	19.3	0.64	15	14	69	3.72	1		1
0	40	1		1	0	0	0	0	0	0	0	0	114	28	0		92	0	0	15	111	36.8	62	7.2	42.9	21.4	9.9	15.7	15	10	67	0	0	0	0
1	44	1	2	1	0	0	0	0	0	0	0	0	138		1	37.9	109	1	0	14	155	37.4	98	3.6	42.8	3.8	6	0.65	249	146	228	0.12	1		0
1	41	1		1	0	0	0	0	0	0	0	0	141		1	40.3	147			3	82		166	8	43.9	29.3	9.1	1.33	57	94	2742	0.13	1	1
0	82				0	0	0	0	0	0	0	0	148		1	42	150	1		11	120	42	150	17.2	40.1	31.4	24.4	0.57					1
1	22	1		1	0	0	0	0	0	0	0	0								14	126	37	74	7.4	48.8	30.7	11.3	0.73	31	23	82	0.02	0	0	0
1	55			1	0	0	0	0	0	0	0	1	110	41	1	40.3	112	0		3	127	38.7	123	4.4	32.7	5.9	8.6		223	48	322	0.35	1
1	47	1	1	1	0	0	0	0	0	0	0	0	91	20	0	36.5	61	0	0	15	89	36	61	13.7	43.2	31.6	20.9	2.26	51	30	254	0.02	0	0	0
1	82	1		2	0	0	0	0	0	0	0	0								3													1		0
1	48	1	1	1	0	0	0	0	0	0	0	0	138	25	0	36.5	59	0	0	13	166	36.4	52	5.3	36.2	13	16.9	1.07	13	10	267	0	1		0
1	21	1	1	1	0	0	0	0	0	0	0	0	98	30	1	37.1	107	0	0	11	119	36.3	93	6.1	48.5	23.2	11.3	1.56	28	35	152	0.08	1
	63		1	1	0	0	0	0	0	0	0	0								15	155	38.5	116	9	47.3	32.8	22.7	1.38	32	43	428		0	0	1
1	25	1	2	1	0	0	0	0	0	0	0	0								15													0	0	0
1	87	1		2	1	0	0	0	0	0	0	0	131	46	1	41.8	127	0	1	3	75		110	11.5	35.9	21.6	18.2	1.22	28	12	58	11.41	1	1	1
0	94	1	1	2	0	0	0	0	0	0	0	0	163	30	1	40.5	104			6	196	38.6	94	3.7	37.3	12.8	11.4	0.63	30	10	86	0	1		0
1	60			2	0	0	0	0	0	0	0	0								15	115		74	4.4	43.4	19.2	15	0.99	22	14	158	0.92	1
1	74	1	1	1	1	0	0	0	0	0	0	1	165	17	0	36.3	60	1	0	15	163	36.3	62	17.3	45.6	23	15.7	0.97	23	23	199	0.02	0	0	0
1	21	1	1	1	0	0	0	0	0	0	0	0	110	30	1	37.2	110	1	1	14	122	37.2	87	17.7	53.6	39.6	22.6	2.09	52	101	492	0.64	1		0
1	54	1	1	1	1	1	0	0	1	0	0	0	122		0	36.8	104			15	125	36.4	90	16.7	48.7	34.1	19.1	1.55	20	18	78	0.1	0	0	0
1	37			1	0	0	0	0	0	0	0	0	113		0	37	77	0		15	111	37.4	77	17.1	52	32.3	35.5	2.62	46	88	179	0.16	1		0
1	60	1	1	1	0	1	0	0	0	0	0	0	94	18	0	36.6		0		14	81	36.8	60	11.8	46.9	22.8	27.3	1.82	22	20	115	0.13	0	0	0
1	87	1	1	1	0	0	0	0	0	0	0	0	69	34	1	42	134	0		3	111		127	18.4	54.6	15.4	29.1	2.42	181	61	8733	0.02	1	1	0
0	56			1	0	0	0	0	0	0	0	0	100	24	1	38.5	120	1	0	14	120		116	9.8	40.6	13.6	69.3	2.81	13	20	476	2.69	1		0
1	31	1	1	1	0	0	0	0	0	0	0	0								15		36		9.3	58.3	19.4	18.9	1.44	31	29	456		0	0	0
1	65	1	1	1	1	0	0	1	0	0	0	0	176	36	1	40.5	164	1		3	0			7.4	42.1	17.6	18.2	1.49	179	90	275	0	1	1	0
1	38	1	1	1	0	0	0	0	0	0	0	0								15	112	36.3	94	17	53.2	45.8	40.7	2.58	30	24	310		1		0
1	45	1	1	1	1	0	0	0	0	0	0	0	108	16	0	35.9	83	1	1	15	119	36.9	86	8	45.9	36	32.3	1.78	437	183	34331	0.36	1
1	57	1	1	1	0	0	0	0	0	0	0	0								15	157		121	8.7	43.7	26.9	17.3	0.61	17	25	89		0	0	1
0	26		1	1	0	0	0	0	0	0	0	0								15													0	0	0
0	18	1		1	0	0	0	0	0	0	0	0								15	95	36.9	57	9.36	41.9	29.5	13.7	0.65	16	17	74	0	0	0	0
0	22	1		1	0	0	0	0	0	0	0	0	126		1	37	71			11	106		65	11.6	34.1	24.5	7.6	0.47	14	8	57	0.03	0	0	0
1	38	1	1	1	0	0	0	0	0	0	0	0								15			96										0	0	0
0	82	2		2	0	0	0	0	0	0	0	1	123		1	39.1	94			14	119	37.3	81	8.5	37.5	24.1	13	0.65	17	7	247	2.3	0	0	0
1	28	1		1	0	0	0	0	0	0	0	0	144		0	36	50	0	1	15	128	35.6	60	7.83	44.6	20.1	16	0.88	24	16	332	0.06	1
1	82	2			1	0	0	0	0	0	0	0	173		0		89		0	15	153		72	8.11	41.4	22.5	17	0.62	13	8	61	0.11	0	0	0
0	78	1			1	0	0	0	0	0	0	0	145	18	0		90			15	131	37.3	91	3.79	25.7	9	19	1.09	26	12	178	0.01	0	0	0
1	89	1	1	1	0	0	0	0	0	0	0	0	83		1	37.4	86	0	0		113	37.4	79	8.25	36.5	17.8	46	2.9	23	15	241	0.11	1		0
1	77	1	1	1	1	0	0	0	0	0	0	0	136	28	1	40	108			12	121	36.7	82	13.57	39.1	16.9	40	2.26	63	25	1717	0.03	1
1	62	1	1	1	0	1	0	0	0	0	1	0	172		0	36.5	83			15	173		81	3.92	30.2	10	37	9.41	17	12	148		0	0	0
0	76	1		1	0	1	0	0	0	0	0	0	158		1		89		0	14	165	35.5	84	7.02	44.3	22.4	13	0.67	32	21	98	0.08	0	0	0
1	34	1	1	1	0	0	0	0	0	0	0	0	134		0		92		1	15	140	36.8	80	17.65	50.8	27.6	23	1.72	49	74	283	0.08	0	0	0
1	24	1	1	1	0	0	0	0	0	0	0	0	131		0	36.1	100		0	15	117	36.4	94	11.05	48.6	21.3	18	1.59	19	21	236	0.08	0	0	0
1	84	2	1	1	0	0	0	0	1	0	0	0	112		0		81	0		15	153		84	9.43	41.7	16.4	16	1.11	20	15	77	2.97	0	0	0
1	54	2	2	1	0	0	0	0	0	0	0	0	218	24	0		75	0		15	109	36	74	12.32	47.6	16.1	16	1.01	17	26	81	0.09	0	0	0
1	36	1	1	1	0	0	0	0	0	0	0	0	82	15	0		116			15	124	35.7	96	9.43	58.5	25	28	2.23	42	46	352	0.12	0	0	0
0	26	1	1	1	0	0	0	0	0	0	0	0	111		0	37	81		0	15	112	37	72	5.24	38.6	19	15	0.73	15	11	80	0.01	0	0	0
1	21	1	1	1	0	0	0	0	0	0	0	0	70	24	0	35	98	1		15	110	35.6	92	25.38	52.4	39.4	40	3.24	21	45	116	0.17	1
0	76	1			1	0	1	0	0	0	0	0	73	60	1	40.1	101			6	125	40.2	117	25.48	42.3	16.6	19	2.02	281	65	16000	1.18	1
1	48	1	1	1	0	0	0	0	0	0	0	0	174		1	36.5	120	0		14	133	37.5	115	11.52	47.1	26.3	14	0.99	38	17	408	0.21	0	0	0
0	85	2		1	1	1	0	0	0	0	0	0	171	48	1	39.7	107	0			152	39.9	93	10.78	50.3	18.9	16	0.8	38	17	896	0.04	1
0	82			1	0	0	1	0	0	0	0	0	164		1	39.4	127	0		10	157	39.1	128	8.7	32.1	26.4	16	1	26	13	99	0.3	1
1	73			1	1	0	0	0	0	0	0	1	210		1			0	0	3	183	36.7	47	5	33.5	16.5	20	0.7	22	16	178	9.15	1		0
1	75		1	1	0	0	0	0	1	0	0	0	143	20	0		98	0	1	15	144	36.1	75	9	48.4	24.6	26	1.8	26	62	576	0.52	1
	19		1	1	0	0	0	0	0	0	0	0	127		1	39.5	130	0	0	15	126	40.1	110	15.7	45.3	27.7	10	1	17	20	150	1.89	1
0	92			1	1	1	0	0	0	0	0	0	154		0		84	0	0	14	145	36.5	78	12	28.3	30.8	15	0.6	51	57	255	5.51	1		0
0	90			1	0	1	0	0	0	0	0	0	163		1	40.6	123	0		14	144	39.6	123	15.6	30.4	15.7	13	0.8	41	18	86	0.03	1		0
1	41		1	1	0	0	0	0	0	0	0	0	127		0	36	127	1	1	15	125	35.7	125	13.5	48.1	32.9	28	2.7	47	70	203	1.14	1		0
1	78		1	2	0	0	0	0	0	1	0	0	117		1	41.9	126	0	0	3	60	39.6	142	3.5	29.2	7	38	2.4	560	245	3620	0.03	1	1	0
0	80			1	0	0	1	0	0	0	0	1	120		1	37.6	133	0	0	15	122	36.5	119	16.8	36.5	28.5	36	1	26	19	145	0.09	1		0
1	59			1	0	0	1	0	0	0	0	0	104		1	38.2	100	0	0	14	98	38.2	93	10.7	40.5	19	12	0.7	174	59	16092	1.95	1		0
1	20	1	1	1	0	0	0	0	0	0	0	0	158	18	1	38	132	0	1	15	148	36.9	119	24.8	44.9	27.2	16.1	1.34	48	18	3881	0	1		0
0	62	2		1	0	0	1	0	0	0	0	0	104	24	1	36.9	104		0	11	116	36.5	113	19.9	45	45	71.2	2.74	126	330	11747	4.78	1		0
1	50	1	1	1	0	0	0	0	0	0	0	0	90	20	0	37.8	103	0	1	15	116		113	16.1	44	22.4	15.2	1.3	15	20	132	0	1		0
1	54	1		2	0	0	1	0	0	0	0	0	70	24	1	41.5	120	0	0	3	0			5.7		1.6	13.4	1.04	42	200	108	1.6	1	1	1
0	73	1		1	1	0	1	1	0	0	0	0	170	18	1	41.9	120			13	160		97	7.2	37.7	15.1	37.4	0.72	37	27	147	0	1	1	0
0	97	1		1	0	0	0	0	0	0	0	0	70	24	1	42	132	0	0	7	82		130	10.7	28.4	10	24.4	1.42	156	74	101	0.18	1	1	0
1	70	1		2	0	0	0	0	0	0	0	0	80	30	1	42	136	0	0	4	95		136	12.9	30.3	12.8	42.1	2.13	3840	1844	1104	0.15	1	1	0
0	88	1		1	0	0	0	0	0	0	0	0	120	24	1	42	114	0	0	3	86		128	9.5	29.4	8	23.1	1.3	75	32	269	0.1	1	1	0
1	69	1	1	1	0	0	0	0	0	0	0	0	84	24	1	38.6	150	0	0	3	76		135	12.2	45.3	2.8	49.1	2.51	42	64	100	0.1	1	1	1
1	69	1		1	0	0	0	0	0	0	0	0	182	18	1	41.3	136	0	0	8	159		139	6.5	24.6	10.9	10.7	0.85	11	20	156	0	1	1	0
1	57	1		1	0	0	0	0	0	0	0	0	110	24	1	41	126	1	1	7	74		138	4.8	39.9	11.2	18.1	1.49	25	48	440	0.13	1	1	0
1	74	1		1	0	0	0	0	0	0	0	0	160	24	1	39.2	84	0	0	14	145		82	12.2	44.6	11.7	30.1	1.04	28	34	269	0.12	1		0
1	66				1	0	0	0	0	0	0	0	130	31		38.7	140			15	100	38.8	140	7.4	41.3	13.9	15.4	0.83	34	14	782	0.2	1		0
0	91	1		1	0	0	0	0	0	0	0	0	120	18	1	39.2	144	0	0	14	131	39.2	144	17.8	47.9	16.8	45.4	2.29	42	63	318	7.71	1		1
1	52	1	1	1	0	0	0	0	0	0	0	0	140	18	1	40.2	112	0	0	10	130	40.2	97	11	42.2	26.3	11.4	0.88	23	68	332	2.9	1		0
1	78	1		2	0	0	0	0	0	0	0	1	140	24	1	39	96	0	0	15	151		69	13.2	45.6	16.7	30.3	1	16	41	1837	12.77	1		0
1	84	1		2	0	0	0	0	0	0	0	0	124		1	40.2	120	0	0	14	116		109	6.6	35.1	20	27.9	0.66	13	32	307	0.1	1		0
0	80				0	0	0	0	0	0	0	0	86	24			150			3	104		150	13.1	38.1	13.2	33	1.43	66	83	393	1.03	1		0
1	70	1		2	0	0	0	1	1	0	0	0	110	36	1	40.1	144			8	101		142	16.2	44.7	25	96.8	4	99	101	290	1.01	1		0
1		1	1	1	0	1	0	0	0	0	0	0	159	36	1	40.1	120	0	0	15	182	39.9	152	15.8	47.7	24.8	17.6	2.6	23	49	1322	0	1		0
1	71	1			0	0	0	0	0	0	0	0	200	18	1	36.7	180	0	1	3	182		160	15.5	47	19.1	14.6	0.7	13	35	58	4.5	1		0
1	54	1	1	1	0	0	0	1	0	0	0	0	110	18	0	36	108	1	1	15	163	34.4	63	14.7	49.8	26.4	25.7	2.03	94	102	660	0.27	1		0
1	38	1		1	0	0	0	0	0	0	0	0	120	24	1	41.7	120	1		11	126		120	17.8	33.6	17.9	10.3	0.6	64	58	1265	0.15	1	1	0
0	38	2		1	0	0	1	0	0	0	0	0	80	30	1	39.8	132	1		3	98		132	6.4	44.4	20.3	24.4	1.73	37	25	94	52.08	1	1	0
1	78	1		1	0	0	0	0	0	0	0	0	83	14	1	42.3	138	1	0	3	83		138	14.8	36.4	6.2	12	1.3	152	61	315	0.1	1	1	0
1	37	1		1	0	0	1	0	0	0	0	0	110	24	1	38.8	66	0	0	14	110		66	5.7	31.8	18.9	20.5	0.95	26	48	5040	2.16	1		0
0	18	1		1	0	0	0	0	0	0	0	0	127	14	1	37.5	96	0	0	10	119	36.8	88	4.63	39.5	24.8	14	0.57	15	9	65	0.1	0	0	0
1	55	1		1	0	0	0	0	0	0	0	0	142	32	1	41.4	142	0	0	4	131	42.5	139	6.35	38.9	23.9	15	1.42	52	34	1077	0.1	1		0
1	89	1		1	0	0	0	0	0	0	0	0	134	24	1	39.2	74	0	0	14	138	39.3	73	10.5		11.8	15	0.89	21	6	48	2.8	0	0	0
1	75	1		1	0	0	0	0	0	0	0	0	150	20	0	38	75	0	1	15	94	38.5	72	14.38	25.1	23.1	26	1.33	51	24	1172	2.3	0	0	0
0	78	1		2	0	0	0	0	0	1	0	0	121	30	1	39.3	97	0	0	15	157	39.3	97	6.34	40	14.6	52	1.03	33	8	279	0.1	1		0
1	90	1			0	0	0	1	1	0	0	1	130	20	1	38.5	90	0	0	14	132	37.3	86	10.78	34.1	9.2	43	2.64	31	21	61	6.9	1		0
1	25	1	1	2	0	0	1	0	0	0	0	0	136	48	1	36.3	133	1	0	11	146	37.3	125	22.65	46.1	21.3	24	1.23	45	35	1242	0.4	0	0	0
1	49	1	1		0	0	0	0	0	0	0	0	144	20	0	37.2	104	0	0	15	137	36.2	91										0	0	0
1	20	1	1	1	0	0	0	0	0	0	0	0	140	24	0	38.4	170	0	0	15	115	37.1	100	10.1	47.4	24	8	1.04	25	16	133	0.1	0	0	0
1	22	1	1	1	0	0	0	0	0	0	0	0	119	30	0	36.2	88	1	0	15	109	36.2	88	6.9	44.2	23	15	0.78	14	8	118	0.1	0	0	0
1	45	1	1	1	0	0	0	0	0	0	0	0	98	30	0	36.2	82	0	1	15	90	35.8	80	22.24	55.7	28.9	18	2.17	33	41	319	0.7	1		0
0	72	1	1	1	0	0	0	0	0	0	0	0	126	20	1	38.2	108	0	0	15	133	35.9	95	5.86	43.8	32	10	1.03	22	14	83	0.1	0	0	1
1	85	1		1	0	0	0	0	1	0	0	0	142	20	0	38.7	98	0	0	15	119	37.7	83	9.3	37	12.6	20	1.3	38	22	80	11.8	0	0	0
1	87	1	1	1	0	0	0	1	0	0	0	0	109	20	1	35.7	73	0	0	15	153	36	85	6.03	37.2	19	19	1.08	41	24	245	0.1	0	0	0
1	38	1		1	0	0	0	0	0	0	0	0	139	20	0		97	0	1	15	125	36.2	108	21.02	48.1	30.6	29	3.07	31	49	410	0.4	1		0
1	22	1	1	1	0	0	0	0	0	0	0	0	158	20		38.4	92	0	1	15	148	36.4	91	14.82	49.8	25.8	24	1.69	25	26	466	0.2	1		0
1	36	1		1	0	0	0	0	0	0	0	0	143	36	0	36.7	93	0	1	15	134	36.3	85	8.91	36.8	34.9	10	0.87	27	20	447	0.4	0	0	0
1	51	1	1	1	0	0	0	0	0	0	0	0	111	20	0	36.2	128	1	1	15	95	36.1	113	20.36	53.3	36.3	20	3.4	35	49	264	0.1	1		0
1	22	1	1	1	0	0	0	0	0	0	0	0								15	114	36.3	79	17.6	51.1	22.6	28	3.64	33	24	421	0.3	1		0
1	30	1	1	1	0	0	0	0	0	0	0	0								15	103	36.3	78	18.41	52.9	21.6	20	2.24	33	47	171	0.3	1		0
0	67	1		2	0	0	0	0	0	0	0	0	118	18	1	36.4	91	1	0	15	103	35.7	88	5.64	39	19.8	43	1.23	20	9	60	0.1	0	0	0
1	51	1	1	1	0	0	0	0	0	0	0	0								15	178	36.3	100	14.16	49.8	24	41	4.59	20	22	229	0.3	1		0
1	81	1		1	0	0	0	0	0	0	0	0	170	18	0	36.6	89	0	1	15	183	35.3	91	5.78	39.9	17.4	9	0.76	19	11	62	0.9	0	0	0
1	23	1	1	1	0	0	0	0	0	0	0	0	100	18	0	37.2	90	1	1	15	119	35.7	91	12.64	55.7	14.3	23	7.23	25	8	300	0.1	1		0
1	50	1	1	1	0	0	0	0	0	0	0	0	99	18		36.1	63	0	1	15	80	36	62	13.08	43.8	22.2	18	1.47	21	12	148	0.1	0	0	0
1	53	1	1	1	0	0	0	0	0	0	0	0								15	110			13.3	53	22.6	24	2.4	29	39	227	0.1	1		0
0	90	3	2	1	1	0	0	0	0	0	0	0	220	24	1	39.4	130	1	1	3	177		115	6.3	37.8	18.3	20	1	52	29	137		0	0	0
1	61	1	1	1	0	0	0	0	0	0	0	0	118		0	35.8	75	0	0	15															0
1	49	1		1	0	0	0	0	0	0	0	0	86	20		37.3	94		0		62		94												0
1	87		1		1	0	0	1	0	0	0	0									197	37.5	94	9.73	42.6	11.5	26.5	1.07	25	19	16	0.03	0	0	0
1	63		1		0	0	0	1	0	0	0	0									138	35.8	83	6.41	38.7	19.3	36.6	1.22	22	22	213	0.26	0	0	0
0	18			1	0	0	0	0	0	0	0	0									0	37.9		3.2	44.4	13.8	13.3	1.47	35	15	474	0.15	1
1	58				0	0	0	0	0	0	0	0								15	83	36.7	82	8.03	38.9	21.3	42.5	3.02	25	21	588	0.32	0	0	0
1	42		1		0	0	0	0	0	0	0	0								15	99	36	57	8.46	46.5	19.5	24.8	2.13	29	28	200	0.21	0	0	0
1	60		1		0	0	0	0	0	0	0	0								15	142	35.5	80	5.39	41.1	16.9	14.4	0.94	18	17	154	0.07	0	0	0
0	58			1	0	0	1	0	0	0	0	0									115	37.8	101	9.85	43.5	23.4	29.4	1.03	37	23	2109	0.65	1
0	76			2	1	0	0	0	0	0	0	0			1					3		40.2		21.08	34.3	18.2	20.1	1.07	1074	843		0.01	1	1
1	81		1		1	1	0	0	0	0	0	0			1						149	36.9	82	9.17	32.9	22.4	23.1	0.94	29	25	183	6.95	0	0	0
1	55		1		0	0	0	0	1	0	0	0									126	35.2	79	8.17	42	29.8	36.5	2.35	36	20	688	0.6	0	0	0
1	85	1	1		0	0	0	0	0	0	0	0									104	38.4	76	5.41	33	16	14.5	0.87	22	15	154	0.09	0	0	0
1	60		1	1	1	0	0	0	0	0	0	0								15	120	36	79	10.99	50.7	13.4	48.4	6.71	61	82	105	0.6	1
1	90				0	0	0	0	0	0	0	0									77		72	5.24	28.7	15.1	37.7	2.07	20	5	77	0.79	0	0	0
0	31		1		0	0	0	0	0	0	0	0									119	36.3	87	5.11	39.6	19.4	8.8	0.56	15	12	136	0.01	1
0	71				0	0	0	0	0	0	0	0								15	129	38.9	99	30	41.4	9.6	22.7	1	74	62	139	0.39	0	0	0
1	33		1		0	1	0	0	0	0	0	0									145		129	12.38	55.5	15.9	16.9	2.61	132	233	297	0.1	0	0	0
0	42		1		0	0	1	1	0	0	0	0									110	37.2	91	10.47	44	31.2	7.5	0.45	17	19	28	0.42	0	0	0
	57				0	0	0	1	0	0	0	0									182	37.6	92	5.49	42.4	13.9	14.2	0.81	19	16		0.04	0	0	0
0	88		1		0	1	0	0	0	0	0	0									172	37.4	70	6.76	32.9	10.6	22.5	1.1	35	16	94	0.28	0	0	0
1	46		1		0	0	0	0	0	0	0	0								15	118	36	83	11.83	46	30.5	24.4	2.19	40	37	185	0.08	0	0	0
0	83				0	0	0	0	0	0	0	0								15	179	36.6	63	29.3	35	5.5	10.3	0.73	38	16	172	0.03	0	0	0
0	61				0	0	0	0	0	0	0	0								15	143	38.5	90	8.05	37.1	23.3	20.8	0.79	30	23	243	0.58	0	0	0
1	59		1		0	1	0	0	0	0	0	0									169	36.2	68	9.41		25.7	34.6	1.99	29	24	322	0.09	0	0	0
1	74	1	1	2	0	0	0	0	0	0	0	0	113	40	1	41.2	170	0	1	3	90	39.2	190	10.3	42.1	17.3	16	1.17	26	26	149	0.1	1	1
1	20	1	1	1	0	0	0	0	0	0	0	0	133	15	1	37.3	90	0	0	14	159	37.9	90	7	47.2	27.2	6	0.76	28	20	208	0	1
1	29	1	1	1	0	0	0	0	0	0	0	0								15	148		76	15.5	49	32	18	2.64	53	53	825	1.1	1
0	66			1	0	0	0	1	0	0	0	0	143		1	40	113			3	107	39.7	125	22.6	31.1	21.7	69	2.51	1804	3003	1415	13.7	1	1
0	74	1		1	1	0	1	0	0	0	0	0			1	38.9		0	0	3				7.1	38.3	28.8	20.4	1.02	375	147	1564	0.1	1	1
1	79	1	1	1	0	0	0	0	0	0	0	0	178	36	1	41	84	0	0	13	157	38.5	79	1.3	34.5	18.4	16.3	0.83	440	21	824	0.1	1		0
0	89	1		2	0	0	0	0	0	0	0	0	210	24	1	40.4	126	0	0	10	200	37.8	139	6.1	39.4	19.8	18.9	0.91	27	12	77	0.1	1		0
1	64	1	1	1	0	0	1	1	0	0	0	0	142	42	1	38.9	150	0	0	14	145	39.1	135	8.4	39.5	31.7	9.4	1.04	21	17	213	0.1	1		0
1	63	1	1	1	0	0	0	0	0	0	0	0	150	24	1	41	150	0	0	6	106	41.3	169	9.6	40.7	26.7	14.4	1.16	64	75	159	0.1	1	1
1	57	1		1	0	0	1	0	0	0	0	0	183	18	1	39	132	0	0	7	181	37.9	129	12.7	54.3	19.4	44.1	1.21	57	25	1875	0.57	1	1	1
1	59	1	1	1	0	0	0	0	0	0	0	0	160	30	1	40	156	0		14	134	38.8	135	13	38.7	11.2	17.6	1.13	41	20	636	0.53	1		1
0	81	1		1	0	0	0	0	0	0	0	1	90	24	1	40.6	180	0		3	86	37.1	129	8	35.3	14.8	24.4	1.2	80	46	137	0.1	1	1	0
1	59	1		1	0	0	0	0	0	0	0	0	80	18	0	36.9	120	0	0	15	110	36.3	124	12.2	49.4	31.8	61.5	3.89	19	18	69	0.16	1		0
1	82	1		1	1	0	0	1	0	0	0	0	180	24	1	39.9	132	0		6	200	41.2	131	11.2	48.9	19.8	22.1	1.05	34	23	76	0.24	1	1	0
1	48	1	1	1	0	0	0	0	0	0	0	0	110	24	1	36.9	84	0	0	3	150	36.2	81	4.7	44.5	19.1	11.2	0.62	50	103	138	0.18	1	1	0
1	77	1		1	1	0	0	0	0	0	0	0	54	30	1	41.8	120	0	0	6	59	40.1	128	9.2	46.3	14.3	22.9	1.68	56	17	42	0.1	1	1	0
0	76	1		1	1	0	0	0	0	0	0	0	200	18	1	40.9	114		0	14	196	37	132	7.2	45.3	22.3	21	0.81	37	19	138	0.1	1	1	0
1	90	1		1	0	1	0	0	0	0	0	0	84	24	1	40	174	0		3	78		154	4.8	35.1	15.1	36.9	1.49	66	44	223	0.1	1	1	0
1	70		2	1	0	0	0	0	0	0	0	0	158	24	1		120	0	0	9	149	38.6	132	15.5	30.2	26.2	15.1	1.08	51	22	280	0.29	1		0
0	35	1		1	0	0	0	0	0	0	0	0	130	30	1	37.3	144	0	0	9	165	37.1	132	11.2	35.7	25.2	5	0.69	48	19	2933	0.1	1	1	0
1	24	1	1	1	0	0	0	0	0	0	0	0	90	24	0		96	0	0	15	86	38	74	9.4	45	23.2	15.8	1.46	29	22	303	0.1	1		0
1	35	1	1	1	0	0	0	0	0	0	0	0	138	24	1	37	84	0	0	11	153	36.8	101	6.3	40.2	25.5	19.7	0.67	36	20	711	0.1	1		1
1	43	1		1	0	0	1	0	0	0	0	0	146	30	1	40	138	0	0	9	128	37.2	97	10.7	38.5	13.3	8.3	0.82	69	49	8399	0.16	1	1	0
1	67	1	1	1	1	0	0	0	0	0	1	0	64	30	1		108	0	0	15	131		60	10.1	46.6	24	25.7	2.32	33	25	220	1	1		0
0	80	1	1	1	0	0	0	0	0	0	0	0	178	18	1	40.6	132	0		8	158	40.9	155	5.7	36.7	21.9	16.8	0.6	27	14	108	0.1	1	1	0
1	67	1		1	0	0	0	1	0	0	0	0	180	24	1	39.2	120	0	0	13	217		125	19.3	48.2	34.3	51.7	1.81	27	15	595	0.45	1		0
1	57	1	1	1	0	0	1	0	0	0	0	0	111	18	1	35.5	77	0	0	10	100	34.7	68	10.5	51.3	25.9	15.4	2.1	27	13	145	0.03	1		0
0	69			1	0	0	0	0	0	0	0	0								15	103	36.2	84	12.2	34.6	32.7	18.8	0.7	126	34	3806	5.27	1		0
1	63	1		1	0	0	0	0	0	0	0	0	108	24	0	39.3	124	0	0	15	110	40.1	119	6.7	42.2	23.9	98.4	6.45	66	32	529	0.1	1		0
1	74	1		1	1	0	0	0	0	0	0	0	130	18	0	36.7	71	0	1	15	135	36.3	68	4.8	37.4	16.1	24.2	1.65	37	363	1188	0.08	1		0
0	49	1			0	0	0	0	0	0	0	0	129	24	0	36.6	91	0		15	124	36.4	75	7	44.2	20.9	11.1	0.56	21	18	60	0.02	1		0
0	78	1	2	1	1	1	0	1	0	0	0	0	132		0	37.5	93			15	137	37.3	83	7.3	35.7	9.6	16.3	0.63	45	14	237	10.29	1		0
0	89			2	1	1	0	0	0	0	0	0	155	32	1	38	95	0		14	152	37.1	102	12.7	42.7	20.9	14.9	0.68	22	7	41	0.01	1		0
1	43			1	0	0	1	0	0	0	0	0			1	39.4				3	0	39.4		14.2	56.8	11.7	14.8	3.18	83	100	1361	0.3	1		0
1	89			2	0	0	0	1	0	0	0	1	104	36	1	39.1	132	0	0		120		132	8.9	45.1	18.4	40.5	1.34	46	37	136	7.76	1	1	0
1	26			1	0	0	0	0	0	0	0	0	100	40	1	41	104	0			110		110	9.2	43.6	30.8	17.3	1.8	29	21	247	0.5	1	1	0
1	50			1	1	0	0	0	0	0	0	0	164	46	1	41.2	168	0	0	14	180		170	6.8	37	26.8	36.3	1.81	44	27	1016	0.16	1		0
1	92	1		1	0	0	0	0	1	0	0	0	174		1	40.2		0		10	177	39.6	117	7.9	37.9	14.1	21.8	1.14	21	34	83	5.12	1		0
1	86	2		1	1	0	0	0	0	0	0	0	80		1	37.5	65	0	0	15	94	35.8	65	4.2	31	16.5	32.6	1.23	7	12	101		1		0
1	70	1	1	1	0	0	0	0	0	0	0	0	130	20	1	36.5	80	1	1	15	123	36.8	80	5.9	34	22.9	20.2	6.7	32	41	174	0.07	0	0	1
1	57	1		1	0	0	0	0	0	0	0	0	140		0	36.8	99	0	1	15	183	36.8	98	11.3		36.6	22.8	1.36	21	34	433	0.04	0	0	0
1	84	1		1	0	0	0	0	0	0	0	0	160	20	0	38	73	1	0	15	166	36.4	78	6.3	34.5	17.6	18.7	0.93	24	14	93	0.33	0	0	0
1	77	1	1	2	0	0	0	0	0	0	0	0	170	28	0	39.9	34	0	0	15	147	36.5	108	7.4	44.5	20.4	16.8	0.72	18	10	94	0.01	0	0	0
1	48	1	1	1	0	0	0	0	0	0	0	0	123	18	0	35.4	84	0	1	15		35.4		13.13	51.5	34.2	19	2.78	59	30	176		0	0	0
0	77	1		1	0	1	1	0	0	1	0	0	48	30	1	41.9	85			6	54	41.4	100	9.32	33.2	8.3	26	1.93	178	82	2230	0.07	1		0
1	69	1		1	0	0	1	0	0	0	0	0	98	25	0	40	125	0	0	14	87		118	12.65	63.8	46.7	15	0.71	32	14	33		1		0
1	80	1		2	1	0	0	0	0	0	0	0	122	40	1	41	157		0	3	62		175	17.9	40.9	14.6	94	5.29	133	76		0.04	1	1	0
1	69	1	1	1	0	1	0	0	0	0	0	1	132	18	1	38.6	164	0	0	14	132	40.4	164	8.5	43	13.2	33	1.85	23	33	216	0.23	1
1	60	1	1	1	0	0	0	0	0	0	0	0	125	30	1	42	98	0		3	115	41	80	3.6	32.6	15.4	18	1.31	78	49	374	0.03	1	1
1	53	1	1	1	0	0	0	0	0	0	0	0	96	40	1		160	1	0	4	106	40	180	9.7	39.2	17.7	17	1.32	75	60	630	0.8	1	1	0
1	38	1	1	1	0	0	0	0	0	0	0	0			1			0	0	13	157		129	6.8	42.1	28.5	26	1.14	27	11	197	0.16	1	1	0
1	42	1	1	1	0	0	0	0	0	0	0	0								15	98	36.4	76	11	53.4	31.7	20	3.13	80	64	225	0	1		0
1	61	1		1	0	0	0	1	0	0	0	0	50	30	1	40.7	120	1	0	3	84	38.1	121	16.2	46.9	12.9	86	4.69	19	55	527	17	1	1	0
1	32	1	1	1	0	0	0	0	0	0	0	0								11	122	37	106	7.4	42.5	29.6	13	0.9	20	16	152	0.6	1		0
1	25	1	1	1	0	0	0	0	0	0	0	0								15	105	37.1	105	20.1	51.5	31	21	3.37	26	52	393	0.4	1		0
1	39	1	1	1	0	0	0	1	0	0	0	0		34	1		180			5	94	38	158	8.6	55.6	6.4	28	2.82	302	263	6658	3.7	1	1	1
0	63		1	1	0	0	0	0	0	0	0	0	124	16	1	36	89	0			148	37	81	6.2	37	30.7	11	0.6	19	14	100		0	0	0
0	75		1	1	1	0	0	0	0	0	0	0								15	96			15.2	43.5	25.4	21	1.3	26	23	143	0.2	0	0	0
1	56		1	1	0	0	0	0	0	0	0	0								15				9.9	47.2	25.9	32	1.17	31	23	268	0.8	0	0	0
0	75	1	1	1	1	0	0	0	0	0	0	0	126	18	0	35.7	70	0		15	130	36.6	66	5	38.7	7.9	23	0.66	16	12	76	0.1	0	0	0
1	35		1	1	0	0	0	0	0	0	0	0								15	122	37.3		12	47.5	24.5	24	1.33	27	21	279	0	0	0	0
0	48				0	0	0	0	0	0	0	0									143	40.5		11.1	40.3	30.1	27	0.58	43	39	227	0	1
0	85			2	0	0	0	0	0	0	0	0	190	30	1	39.7	123	0			156	39.3	110	19.5	35.8	22.9	66	3.47	65	17	1951	0.2	1
0	85			2	0	1	0	0	0	0	0	0	151	30	1	40	92	1	0	14		40		14.9	37.5	18.8	14	0.52	36	22	93	3	0	0	0
1	63		1	1	0	0	0	0	0	0	0	0	130	18	1	36.7	90	0	0	15	120	36.8	106	5.6	38.8	18.8	17	0.75	57	29	293	0.2	1
0	87	1		2	1	0	0	1	0	0	0	0	150	20	0	39.6	114	0	0	15	145	40.6	113	8.5	36	13.2	23	1.19	34	33	57	4.4	1
1	35	1		1	1	0	0	1	0	0	0	0								15	120	35.8	46	10.4	49.8	27.6	28	2.64	287	52	129	0.7	0	0	0
0	79		1	2	0	0	0	0	0	0	0	1	85	24	1	41.5	114	0	0	8	103	39.6	116	8	34.5	20.9	22	1.06	77	49	140	0	1		0
1	89	1	1	1	0	0	0	0	0	0	0	0	138	30	1	40.1	133	0		13	145	38.8	124	4.8	38.7	16	24	1.26	38	26	143	0	0	0	0
1	63	1	1	1	0	0	0	0	1	0	0	0	127	24	1	38.1	94	0	1	13	120	37.4	74	5.7	40	20.9	23	0.79	17	10	89	0	0	0	0
1	62		1	1	0	0	0	0	0	0	0	0	110	60	0	37.8	95	0	0	15	112	36.6	72	11	45.7	37.9	17	1.35	29	23	150		0	0	0
0	71	1	1	1	0	0	0	0	0	0	0	0	169	30	1	41.4	140	1		13	203		139	6.8	30.6	53.9	13	0.54	79	26	292	0	1		0
1	67	1	1		0	0	1	0	0	1	0	0	145	24	1	40	130	0	0		120	37.7	99	6.1	32.8	19.5	19	1.08	19	10	294	0.3	1
1	87				1	0	0	0	0	0	0	0	160	18	1	39.2	130	0		13	152	39	118	17.5	39.4	16.6	18	1.34	16	19	72	2.4	1
1	52		1	1	1	0	0	0	0	0	0	0	138	18	0	36.3	90	0	1	15	113	36.1	89	14	51.8	28.3	20	1.85	27	19	202	0.08	0	0	0
0	19		1	1	0	0	0	0	0	0	0	0	126	20	1	38.2	56	0	0	15	120	37.1	48										0	0	0
0	20		1	1	0	0	0	0	0	0	0	0	110	36	0	36.9	78	0	1	15	119	36	65										0	0	0
1	28		1	1	0	0	0	0	0	0	0	0									81	34.7	90	15	57.5	39.8	25	2.67	58	85	373	0.07	1		0
1	32		1	1	0	0	0	0	0	0	0	0								15	146	35.4											0	0	0
1	34			1	0	0	0	0	0	0	0	0	97	18	0		89	1	1	15	92	37.1	112	28.4	50.9	37.5	25	2.93	31	29	276	0.06	1		0
0	19	1	1	1	0	0	0	0	0	0	0	0	104	36	1	37.7	81	0	1	8	102	36.7	78	5.3	35.3	21.4	13	0.59	20	12	309	0.05	0	0	0
0	19	1	1	1	0	0	0	0	0	0	0	0	110	36	1	37	67	0	0	7	102	36	57	6.4	34.3	17.4	14	0.83	7	9	103	0.02	0	0	0
1	22	1	1	1	0	0	0	0	0	0	0	0	107	20	1	37	55	0	0	13	116	36.8	53	7.5	44.7	16.2	14	0.91	24	17	358	0.32	0	0	0
0	21	1	1	1	0	0	0	0	0	0	0	0	106	60	0	37	96	0	0	15	106	36.7	75	7.4	41.2	30.6	13	0.64	18	37	332	0.07	0	0	0
1	39				0	0	0	0	0	0	0	0	112	20	0	36.5	96	0	1	15	125	36.6	65	5.7	44.1	14.2	17	0.64	61	37	107	0.04	0	0	0
1	28			1	0	0	0	0	0	0	0	0								15	119	36.4	64	8.9	47.8	18.7	18	0.85	17	23	95	0.05	0	0	0
0	87				0	0	0	0	0	0	0	0								15	167	36.3	80	4.6	30.1	17.9	25	0.45	18	20	59	3.1	0	0	0
0	67			1	0	0	0	0	0	0	0	0								15	178	36.9	78	6	40.3	21.8	20	0.59	32	23	67	0.04	0	0	0
0	84		1	2	1	0	0	0	0	1	0	1									149	36.6											0	0	0
0	33			1	0	0	0	0	0	0	0	0	111	18			105	0	1	15	122	37.3	101	5.5	40.5	29.7	11	0.44	16	13	115		0	0	0
1	22			1	0	0	0	0	0	0	0	0								15	113	37.3	80										0	0	0
1	68		1	1	1	0	0	0	0	0	0	0	175	18	0	36.5	108	0	1	15	142	35.8	115	13.6	48.2	28.5	23	2.43	31	26	192	0.91	1
1	61		1	1	1	0	0	0	0	0	0	0	110	16	0	35.5	80	0		15	103		78	8.2	38.7	17.8	19	1.64	25	24	339	0.06	0	0	0
1	85			2	1	0	0	0	0	0	0	0	137	18	1	39.2	107	0	0	15	130	38.1	90	7.7	39.9	19.7	47	1.65	40	24	52	0	1
1	94			2	0	0	0	0	0	0	0	0	156	24	0	39	96	0		15	110	38.1	101	13.2	23.2	20.8	31	1.44	14	8	29	4.3	0	0	0
1	84		1	1	0	0	0	0	0	0	0	0	118	35	1	37.6	90	0	0	14	140	37.6	95	9.4	36.9	20	16	0.76	27	11	586	0.02	0	0	0
0	84		1	2	0	1	0	0	0	0	0	0		30	1	39.8	140	0	0	8	129	40.2	164	6.2	37.5	25.8	34	1.09	71	43	151	1.11	1
1	34		1	1	0	0	0	0	0	0	0	0	123	30		36.9	110	0		15	119	36.8	84	9.1	50.9	27.1	16	1.56	42	60	147	0.18	0	0	0
1	58				0	0	0	0	0	0	0	0								15	149	36.6	78										0	0	0
0	71			2	0	0	0	0	0	0	0	0	110	18	1	38.7	85	0	0		135	39.4	81	21.9	35.3	20.3	13	0.47	32	14	449	12.46	1
1	91		1		0	0	0	0	0	0	0	0	111	24	1	38	101	0	0	15	105	37.1	76	3	32.8	18.5	21	0.86	22	11	71	0.07	0	0	0
0	78	1	1	1	0	0	0	0	0	0	0	0	103	20	1	38.4	86	0		14	103	38.3	83	9.65	30.2	11.3	17.3	0.65	25	36	247	0	1
0	94	1		2	0	0	0	0	0	0	0	0	129	45	1	41.9	155	0	0	9	125	40.3	127	7.34	34.9	20	71.8	2.79	3	26	136	0.1	1
1	21	1			0	0	0	0	0	0	0	0
1	65	1	1	1	0	0	0	0	0	0	0	0	139	46	1	41.5	124	0	0	3	193		117	10.27	39.6	30.3	15.1	0.9	21	46	813	0	1	1
1	43	1	1	1	0	0	0	0	0	0	0	0	128	224	0	35.2	92	0	1	15	115	35.4	78	18.72		34.1	24.7	2.56	24	25	1390	0.4	1		0
1	51	1	1	1	0	0	0	0	0	0	0	0	150	32	1	40.6	145			6	98		161	11.2	41.8	19.3	10.4	1.13	82	66	731	0.34	1	1
1	20	1	1	1	0	0	0	0	0	0	0	0	103	32	1	36.9	87	0	0	14	106	36.5	54	6.1	42.8	19.7	15.2	0.9	26	14	165	0	0	0	0
1	78	2	1	2	0	0	0	0	0	1	0	1	102	18	1	37.2	65			15	114	37.2	65	4.5	32.5	15	16.4	0.62	23	19	38	0	0	0	0
0	89	1	1	1	1	1	0	0	0	0	0	0	137	30	0	39.5	111			15	150	39.5	114	7.5	38.4	21.7	23.7	0.71	19	13	108	0	1
1	84	1		2	1	1	0	0	0	0	0	1	130	22	1	37.2	91	0	0	15	150	36.2	85	9.2	30.5	24.4	35.4	1.57	162	42	7250	10.5	1		0
1	66	1	2	1	0	0	0	0	0	0	0	0	95	18	1	36.7	124	0		13	100		95	10.7	52.6	8.6	160.3	4.8	24	16	220	2.08	1		0
1	67	1		1	0	0	0	0	0	0	0	0	168	36	1	41.9	115			3	100		208	8.3	40.2	20.2	19.9	1.44	39	32	181	0	1	1
0	93	1		2	0	0	0	0	0	0	0	0	97	36	1	37.5	140		0	3	178		135	9.9	51.3	8.3	189.9	6.09	22	47	296	0.95	1	1	0
1	60	1		1	0	0	1	1	0	0	0	0	77	24	1	41	141			3	86		141	9.6	35.6	12.6	13.5	1.52	44	32	802	0	1	1	0
1	18	1		1	0	0	0	0	0	0	0	0	137	24	1	37.7	120	1		14	124	38.7	108	7.4	46.5	31.3	15.3	1.43	32	28	555	0	1		0
1	24	1	1	1	0	0	0	0	0	0	0	0								15	133	38.7	114	11.9	41.2	16.6	12.9	0.71	28	25	754	0.53	1		1
0	83	1		1	0	0	0	0	0	0	0	0	78	40	1	37	116	0	0	9	78	37	116	8.7	54.7	26.8	140.3	4.93	18	27	187	0.14	1	1	0
0	89	1		2	0	1	0	0	0	0	0	1	60	30	1	42	84	0	1	3	69	42	97	6	37.1	14.8	21.2	1.26	54	33	118	0	1	1	1
0	87	1		1	0	0	0	0	0	0	0	0		30	1		132	0	0	10	50	36.8	137	8.7	54.7	26.8	140.3	4.93	18	27	187	0.4	1	1	1
1	81	1		1	0	0	0	0	0	0	0	0		24	1	40.1	126	0		3		39.7	108	21.1	42.1	34.5	71.3	3.04	23	68	1316	18.44	1	1	0
1	73	1		1	0	0	0	0	0	0	0	0	70	30	1	39.3	120	0	0	7	83	38.9	165	16.4	49.7	61.6	48.1	2.65	26	63	2453	19.18	1	1	0
0	28	1		1	0	0	0	0	0	0	0	0	120	20	0	35.2	63	0	0	15	116	35.2	62	3.57	41.7	15.5	17	0.59	15	16	64	0.05	0	0	0
1	60	1	1	1	0	0	0	0	0	0	0	0			0			0	1	15	120	36.5	92	9.67	49.2	32.3	19	1.45	40	28	384	0.09	0	0	0
1	67	1	1	1	0	0	0	0	0	0	0	0	108		1	36.4	105	1		12	126	36.6	74	9.33	41.4	21.9	17	0.64	24	14	66	0.11	0	0	0
1	45	1		1	0	0	0	0	0	0	0	0	116	24	0	36	63	0	0	15	129	34.4	75	10.63	45.8	21.3	30	1.66	45	24	722	0.79	0	0	0
1	20	1		1	0	0	0	0	0	0	0	0	111		0	38.2	91		1	15	111	38.2	91	6.67	49.1	31.7	10	0.93	21	13	128	0	0	0	0
1	40	1		1	0	0	0	0	0	0	0	0	100	30	1	41.2	142	1		7	100	40		13.9	45.2	18.9	19	1.54	13	77	864	0.18	1	1	0
1	31	1		1	0	0	1	0	0	0	0	0								15	113	39.1	66	6.45	45.6	19.3	11	0.79	19		102	1.19	1		0
1	69	1	2		0	0	0	0	1	0	0	0	152	30	1	39.9	134	0		14	152	37.5	102	11.24	41.4	18.7	15	0.92	46	15	1714	8.46	1
1	36	1		1	0	0	0	0	0	0	0	0	124	26	0	39.2	90	1	0	15	124	39.2	90	18.39	43.1	24.9	19	0.6	19	18	113	0.17	0	0	0
1	59		1	1	0	0	0	0	0	0	0	0	152	18	0	36.3	75	0	1	15	152	36.3	75	9.42	46.5	21.6	25	1.63	32	37	162	0.21	0	0	0
1	21	1	1	1	0	0	0	0	0	0	0	0								15	97	38.3	76	8.02	46.2	15.1	13	0.77	23	15	84	1.47	0	0	0
0	29	1	1	1	1	0	0	0	0	0	0	0	130		0	37.7	120	0	0	15	120	37.5	90	5.37	34.1	21.7	12	0.59	24	16	77	0	0	0	0
0	69	1	1	1	0	0	0	0	0	0	0	0	184	20	1	39.1	110	0	0	13	184		110	4.16	27.2	13.6	16	0.55	31	21	94	0.43	1		0
1	63		1	1	0	0	0	0	0	0	0	0	84	18	0	37.1	80	0	0	15	100	35.5	78	7.16	48.4	17.6	12	0.85	34	37	130	0.09	0	0	0
1	40	1	2	1	0	0	0	0	0	0	0	0	154	20	0	36.8	106	0	1	15	160	36.5	86	14.13	47.5	24.3	19	1.68	39	34	439	0.35	0	0	0
1	34	1	1	1	0	0	0	0	0	0	0	0	110		0	36.9	109	0	1	15	110	36.9	109	12.25	54.6	30.3	22	1.6	26	21	202	0.06	0	0	0
1	36	1		1	0	0	0	0	0	0	0	0	118	20	0	37.2	94	0	0	15	118	37.2	94	14.28	46.8	22.1	17	1.4	29	50	165	0.16	0	0	0
1	29	1	1	1	0	0	0	0	0	0	0	0	128	18	0	37.5	79	0	1	15	128		79	15.8	56	21.2	20	1.38	38	61	373	0.17	0	0	0
1	41	1	1	1	0	0	0	0	0	0	0	0	121		0		94	0	1	15	121	35.6	85	13.95	49.4	27.9	21	1.47	32	44	383	0.07	0	0	0
1	39	1	1	1	0	0	0	0	0	0	0	0	128	36	0	35.6	100	0	1	15	132	35.7	80	9.46	53.1	25.1	25	2.36	27	25	289	0.07	0	0	0
1	59	1		1	1	0	0	0	0	0	0	0	160	24	0	36.6	82	1	0		183	36.7	79	5.45	41	25	10	0.61	23	16	147	0.2	0	0	0
1	18	2	1	1	0	0	0	0	0	0	0	0	149	30	0		108	0	0	15	125	37.9	86	6.42	41.1	27.7	14.2	0.99	27	20	259		0	0	0
1	91	1	1	1	1	1	0	0	0	0	0	0	114	30	1	39.5	84	0	0	15	112	39.1	74		28.5	21.9	30.4	1.24	28	15	230	1.1	1		0
1	94	1	1	2	1	0	0	1	0	0	0	1	112	24	1	36.6	85	0	0	12	111	36.8	92	4.64	38.4	11.2	23.1	1.47	47	48	89	0.3	0	0	0
1	19	1	1	1	0	0	0	0	0	0	0	0								15	161	37	82	12.26	44.6	16.7	17.6	1.66	41	69	579	0.3	0	0	0
1	37	1	1	1	0	0	0	0	0	0	0	0	103		0	36.9	113	1	1	15	139	36	117	21.85	47.8	30.7	18.9	2.39	75	138	187	0.5	0	0	0
1	23	1	1	1	0	1	0	0	0	0	0	0								15	118	38.9		10.9	42.7	17.6	12.6	0.84	18	12	259	0.3	0	0	0
0	87	1			0	0	0	0	0	0	0	0	165	24		39.6	129	0	0	15	165		134	17.4	36.7	44.9	32.8	0.62	34	11	51	0.3	1		0
0	77		1	1	0	0	1	0	0	0	0	0	168		0	38.2		0	0	15	173	38.2	114	5.11			13.8	0.7					0	0	0
0	21	1		1	0	0	0	0	0	0	0	0								15	92	36.5	70										0	0	0
0	67	1	1	1	1	0	0	0	0	0	0	0								15	157	35.3	63	5.15	37.5	20.3	8.6	0.44	23	21	138	0	0	0	0
1	92	1	1	1	0	1	0	1	0	0	0	0	164	24	1	39.5	79	0	0	15	166	38.3	103	7.67	34.4	13	28.6	1.01					0	0	0
1	51	1		1	0	0	0	0	0	0	0	0								15	117	36.9	100	14.85	49.2	41.1	24.5	1.69	27	19	269	0.1	0	0	0
1	60	1	1	1	1	0	0	0	0	0	0	0								15	114	36.3	109										0	0	0
1	75	1	1	1	1	0	0	1	1	0	0	0	119	24	0	38.9	126	1	0	15	118	38.2	115	14.93	40.9	20.3	24	0.96		29	263	4.4	0	0	0
1	39	1		2	0	0	1	0	0	0	0	0	105	19	0	39.8	80	0	0	15	115	39.8	80	6.09	39.1	14.7	8.6	0.84	22	21	43	3.6	0	0	0
1	77	1		1	0	0	0	1	0	0	0	0	176	24	1	39.6	116	0	0	15	166	38.3	103	5.44	32.2	14.3	29.8	1.67	63	51	52		0	0	0
1	76	1		2	0	0	0	1	0	0	0	0	183	30	1	40.4	118	0	0	3		41.1		7.24	29	13	29.8	1.78	52	36	39	0.3	1		0
1	72	1	2	1	1	1	0	1	1	0	0	0	116	20	0	35.7	63	0	0	15	114	36.5	72	7.72	35.3	19.9	24.9	1.97	21	13	66	0.2	0	0	0
1	79	1	1	1	1	0	0	0	0	0	0	0	174	18	0	39.7	116	0	0	14	158	38.5	108	17.05	42.9	16.9	12.4	0.66	57	97	1134	0.1	1		0
0	31	1	1	1	0	0	0	0	0	0	0	0								15	153	36.6	84	7.35	39.5	33.6	7.8	0.6	24	18	624	0.1	0	0	0
1	79	1			0	0	0	0	1	0	0	0								15	99	37.6	73	4.34	35.3	14.7	19.7	1.06	16	11	72	1.6	0	0	0
0	76	1	1	1	1	0	0	0	0	0	0	0								15	188	37.1	96	5.21	37.3	24.8	17	0.62	23	30	120	0	0	0	0
1	53	1		1	0	0	0	0	0	0	0	0	125	24	1	36.3	84	1	1	14	148	36	84	10.74	50.8	23.6	32.7	2.32	24	26	517		1		0
1	24	1	1	1	0	0	0	0	0	0	0	0	132	16	0	37.3	106	0	1	15	132	37.3	106	9.27	44	29.1	9.1	0.86	91	130	3802	0.5	0	0	0
0	79	1		1	0	0	0	0	0	0	0	0								15	166	37.1	96	5.06	31.3	18	13.2	0.65	29	18	299	0.1	0	0	0
1	75	1		1	1	0	0	0	0	0	0	0	170	30	1	39.3	91	0		15	183	39.8	125	9.39	37.9	17.5	20.1	0.69	17	13	156	1.2	1		0
1	58	1	1	1	0	0	0	1	0	0	0	0								15	121	36.6	76	7.45	46.6	29.3	40.6	1.1			230	0.4	0	0	0
1	91	1		2	0	0	0	0	1	0	0	0	170	16	1	38.1	53				172	38	106	4.59	39.1	20.9	44.1	1.75	32	18	206	1.9	1		0
0	83	1	1	1	1	1	0	0	0	0	0	1	126	24	0	36.5	98	0	0	15	118	36.4	90	7.09	44	23.5	20.3	1.03	21	14	46	7.2	0	0	0
1	54	1		1	1	0	0	0	0	0	0	0	148	24	0	37	140	1	1	15	151	37.4	122	9.69	45.2	29.6	12.6	0.83	27	41	183		0	0	0
0	87	1	1	2	1	1	0	0	0	0	0	0	71	24	1	36.8	63	0	1		71	36.8	63	4.95	38.4	11.4	34.4	1.3	23	11	72		0	0	0
1	79	1	1	1	1	0	0	0	0	0	0	0	158	28	0	38.2	84	1		15	162	39.1	80	15.27	44.7	15.3	12	1.29	24	19		8.9	1		0
1	22	1	1	1	0	0	0	0	0	0	0	0								15	141	37	112	13.6	46.8	20.2	13.7	0.82	16	6	87	0.1	0	0	0
1	24	2	1	1	0	0	0	0	0	0	0	0								15	106	38.1	73										0	0	0
1	54	1	1	1	0	0	0	0	0	0	0	0								15	157	36.8	76	6.16	39.2	12.7	6.3	0.87	37	35	745	0	0	0	0
0	21	1		1	0	0	0	0	0	0	0	0	126	20			61			15	126		61	7.43		29.1	8.5	0.55			114	0	0	0	0
1	38	1		1	0	0	0	0	0	0	0	0	140	36		37.2	80			3	110	37.5	64	9.83	45.3	20.1	7.6	0.84	23	17	170	0	0	0	0
0	46	1		1	0	0	0	0	0	0	0	0								15	108	36.7	64	6.05	38.2	16.5	13	0.59	21	17	88	0	0	0	0
1	18	1	1	1	0	0	0	0	0	0	0	0								15	103	36.9	72	8.92	43.5	22.1	7.3	0.64	17	18	179	0.4	0	0	0
1	56	1			0	0	0	0	0	0	0	0								15	131	36	62	8.95	47.3	14.4	11.8	0.81	22	23	313		0	0	0
1	80	1	1	1	1	0	0	0	0	0	0	0	148	18		39.9	110			15	144	39.7	109	5.63	37.4	9.1	14.9	1.11	59	32	309	0	0	0	0
1	69	1	2		1	0	0	0	0	0	0	0	102	18		35.9	70			15	120	35.5	57	6.49		18.1	27	1.39	22	15	117	0	0	0	0
0	20	1		1	0	0	0	0	0	0	0	0									114	36.9	75	6.28	36.3	25.7	10.3	0.69	15	12	94	0.1	0	0	0
1	74	1		1	0	0	0	1	0	0	0	0								15	110	36.3	95	12.09	37.1	13.1	17.8	0.82	73	67	1490	1.3	1
1	33	1	1	1	0	0	0	0	0	0	0	0								15				8.4	43.2	19.7	16.9	0.89	16	12	151	0	0	0	0
0	46		1	1	0	0	0	0	0	0	0	0								15	124	36.5	75	5.07	38.4	23.4	15.5	0.53	22	12	78	0	0	0	0
1	35	1	1	1	0	0	0	0	0	0	0	0								15	127	35.6	68	6.55	40.5	24.8	15.3	0.79	23	28	237	0.2	0	0	0
1	76	1		1	1	0	0	1	0	0	0	0								15	137	36.8	79	5.32	36.9	15.1	23	1.2	20	24	100	0	0	0	0
1	87	1		1	1	0	0	1	0	0	0	0	156	12	1	39.5	119	0	0	14	156	39.5	88	7.19	37.6	12.1	19.5	0.95	13	35	679	0.1	1
1	62	1	1	1	0	0	0	0	0	0	0	0								15	136	36.7	76	9.27	45.1	22.3	61.3	1.39	26	18	389	0.5	0	0	0
0	43	1		1	0	0	0	0	0	0	0	0								15	100	36.7	61	4.67	36.5	18	10.8	0.56	28	35	85	0	0	0	0
0	84	1		2	1	0	0	0	0	0	0	0								15	162	36.2	88	7.67	39.8	14	10	0.63	22	16	163	0	0	0	0
1	68	1	1	1	0	0	0	1	0	0	0	0	135	20		35	75			15	147		76	11.39		21.3	46	5.51	17	16	500	0.2	0	0	0
1	46	1	1	1	0	0	0	0	0	0	0	0	108			39.6	155		0	15	114	40	151	9.41	42.9	17	17	2.48	21	23	191		0	0	0
1	34	1		1	0	0	0	0	0	0	0	0								15	112	36.1	65	10.64	41	24.9	11.4	0.9	24	46	348	0.1	0	0	0
1	75	1	1	1	1	0	0	1	1	0	0	0								15	119	36.6	115	6.4	40.7	24.2	23.4	0.95	31	23	611	0.3	0	0	0
1	34	1	1	1	0	0	0	0	0	0	0	0								15	118	36.4	82	5.7	47.1	16.7	12.5	0.76	32	46		0	0	0	0
1	74	1		2	0	1	0	0	1	0	0	0								15	101	36.6	85	39.6	34.8	16.6	7.9	0.89	42	25	74	0	0	0	0
1	59	1	1	1	0	0	0	0	0	0	0	0								15	131	36.5	131	7.59	43.4	21.3	61.4	2.02	36	27	328	0.3	1		0
0	19	1	1	1	0	0	0	0	0	0	0	0	138		0		53	1		15	117	35.2	46	9.2	41	17.4	24	0.84	51	29	868		1		0
1	41	1		1	0	0	0	0	0	0	0	0								15	96	36.1	103	16.04	48.1		31.3	4.52	26	14	467	0.1	0	0	0
0	87	1		2	1	0	0	0	1	0	0	0								15	120	36.6	86	6.04	41.3	15	28.9	0.77	30	17	60	0.1	0	0	0
1	23	1	1	1	0	0	0	0	0	0	0	0	97		0		117	0	0	15	121	37.9	110	13.5	47.9	21.1	16.9	1.1	23	24	299		0	0	0
1	66	1		1	0	0	0	0	0	1	0	0								15	141	38.2	107	4.29	37.1	16.7	20.1	0.9				0	0	0	0
1	42		1	1	1	0	0	0	0	0	0	0								15	120	36.6	92	17.91	46.1	22.4	20.9	1.96	83	146		0.1	0	0	0
1	47	1		1	0	0	0	0	0	0	0	0	172	18	1	37.6	118	0	0	14	147	36.6	106	8.46	40.8	24.8	10.1	0.89	86	48	433		0	0	0
1	46	1		1	0	0	0	0	0	0	0	0								15	139	37	86	8.83	43.9	23.2	18.3	0.81	31	23	537	0.1	0	0	0
1	38	1	1	1	0	0	0	0	0	0	0	0								15	126	36.8	105	11.7	47.9	17.1	15.1	0.9	31	45	206	0.1	0	0	0
1	32	1	1	1	0	0	0	0	0	0	0	0								15	135	36.6	62	5.65	44.5	25.6	26.7	1.16	45	27	224		0	0	0
1	55	1	1	1	0	0	0	0	0	0	0	0								15	129	36.5	91	8.58	46.6	20.1	30.6	1.36	26	22	265	0.8	0	0	0
1	69	1		1	1	0	0	0	1	0	0	0								13	186	40.4	75	4.37	37.3		10.4	0.71	57	37	2199	0	1		0
1	18	1		1	0	0	0	0	0	0	0	0								15	105	37	77	19.45	49.6	24.6	20.3	1.78	38	24	449	0.1	0	0	0
0	71	1		1	0	0	0	0	0	0	0	0								15	143	37	94	9.24	40.3	28.9	36.6	1.54			202	0.4	0	0	0
0	39	1		1	0	0	0	0	0	0	0	0								15	123	39	120	7.39	34.9	17	12.3	0.65	36	45	50	0.2	0	0	0
0	58	1		1	0	0	0	0	0	0	0	0								15	156	36.3	82	6	40.9	18.3	12.8	0.65	17	16	82		0	0	0
0	80	1	1	1	1	0	0	0	0	0	0	1	56	24	1	39.9	128	0	0	7	73		110	4.1	38.6	7.4	26.6	1.8	166	212	390	0.03	1	1	0
1	43	1		2	0	0	1	0	0	0	0	0	97	23	1	42	138	0	0	14	97		162	5.9	35.1	18.3	24	1.14	16	22	401	0.25	1	1	0
1	83	1		1	1	0	0	0	0	0	0	0	96	30	1	41.5	148	0	0	5	130		151	9.6	34	28.9	26.2	2.24	19	63	1325	0.09	1	1	0
1	73	1		1	0	0	0	0	0	0	0	1	43	12	1	42	150	0		3	129		89	3.3	39.5	13.8	18.8	1.92	25	73	224	0.01	1	1	0
0	90	1		2	1	0	0	0	0	0	0	1	121	24	1	41.8	112	1	0	10	155	38.3	105	10.6	34.2	14.2	15.5	0.95	47	60	164	0.01	1	1	0
1	74	2		1	0	0	1	0	0	0	0	0	184	24	1	40.7	95	0	1	14	127		72	7.8	34.8	9.8	42.4	2.48	34	23	131	0.27	1		0
1	36	1	1	1	0	0	1	0	0	0	0	0	86	36	1	41.5	156	0	0	3	138	38.5	156	8.2	35.5	21.3	18.8	3	105	151	1982	1.06	1	1	1
0	57	1		1	0	0	1	0	0	0	0	0	72	40	1	41.4	150		0	3	83		158	19.3	50	12.7	41.5	2.1	57	31	1419	16.2	1	1	0
1	65	1	1		0	0	0	0	0	0	0	0	98	36	1	42	94	1		6	73		91	6	38	17.8	21.8	1.45	21	22	318	0.3	1	1	0
1	85	3		1	0	0	0	0	0	0	0	0	76	30	1	36.9	107	0	0	3	149		77	10.7	43.3	13.1	124.1	7.01	267	419	573	0.04	1	1	1
1	25	1	1	1	0	0	0	0	0	0	0	0	119	30	1	39.1	116	0	0	12	147		93	7.1	40.4	19.7	16.2	1.06	22	19	163	1.11	1		0
0	85	1	2	1	0	0	0	1	0	0	0	0	184	40	1	42.7	135	0	0	6	161		129	11.1	27.3	10	15.9	0.76	29	56	109	0.04	1	1	0
					0	0	0	0	0	0	0	0								14		40.1											1		0
1	38	1	1	1	1	0	0	0	0	0	0	0								15	99	36.6	57	9.9	47.2	41.6	10	1.06	311	22	116	0.213	0	0	0
0	79				1	0	0	0	0	0	0	0								15		38.4		6.3	40.6	19.6	14	0.86	17	21	118	0.151	0	0	0
1	18	1	1	1	0	0	0	0	0	0	0	0			1	37		0	1	15	110	36.8	114	10	42	20.7	17	1.17	29	15	1590	0.07	1		1
					0	0	0	0	0	0	0	0								15															0
1	36	1	1	1	0	0	0	0	0	0	0	0								15	119	34.9	102	13.4	53.5	19.6	25	2.01	38	115	272	0.141	1
1	26	1	1	1	0	0	0	0	0	0	0	0	150	18	0	36.5	120	0	1	15	148	37.3	126	19.4	58.7	33.6	32	3.01	49	62	348	0.239	1		0
1	19	1	1	1	0	0	0	0	0	0	0	0	138	18	0	37.4	84	0	1	15	130	36.4	71	6.9	48.4	21.3	16	1.33	36	24	828	1.252	0	0	0
1	47	1	1	1	0	0	0	0	0	0	0	0								15	111	36.5	103	12	46.1	23.6	22	2.44	26	54	128	0.059	0	0	0
1	36	1	1	1	0	0	0	0	0	0	0	0								15	132	36.5	97	22.4	52.9	26.1	28	2.52	24	14	256	0.2	1		0
1	39	1		1	0	0	0	0	0	0	0	0								15	162	37	102	14.7	51.2	33.5	32	3.18	26	27	352	0.055	1
1	85	2	1	1	0	0	0	0	0	0	0	0	161		1	40.4	123	0	0	14	165		109	11.1	38.5	21.2	20	0.68	25	9	252	0.71	1		0
1	79	1		1	1	0	0	1	0	0	0	0	155		0	36.3	75	0		14	91	37.8		7.6	31.2	17.8	62	5.43	53	26	738	15.36	1		0
1	46	1	1	1	0	0	0	0	0	0	0	0	92		1	41.7	151	1		3	88		154	4.3	29	12.3	10	0.84	31	15	1059	0.27	1	1
0	19		1	1	0	0	0	0	0	0	0	0	114	24	1	38.8	114	0	0	15	123	39.1	102	10.4	36.5	24.4	11.5	0.82	13	8	134	0.44	1
1	39	1	1	1	0	0	0	0	0	0	0	0	128	24	0	36.6	114	0	1	15	112	36.8	108	17	52.3	30.2	24	2.45	37	30	454	0.48	1		0
0	27	1	1	1	0	0	0	0	0	0	0	0								15	116	38.7	85	7	34	16.9	6.7	0.6	16	10	109	1.35	0	0	0
1	32	1	2	1	0	0	0	0	0	0	0	0	140	30	1	35.9	150	0	1	14	182		132	14.1	56.9	26.7	25.5	2.1	53	44	1063	0.13	1		0
1	47	1	1		1	0	0	0	0	0	0	0				38.6		0	0	15	121	38	87	10	38	23.5	8.8	0.84	29	28	252	1.15	0	0	1
0	44	1	1	1	0	0	0	0	0	0	0	0	130	24	0	37.1	96	0	0	15	116	36.7	82	6.7	38.4	22.8	11.3	0.64	15	11	66	0.01	0	0	0
1	38	1	1	1	0	0	0	0	0	0	0	0						0		15	129	39.1	89	14.2	42.6	15.9	9.5	0.74	21	20	310	1.79	0	0	0
1	39		1	1	0	0	0	0	0	0	0	0						0	1	15	112	36.4	52	9.4	41	27.2	12.6	0.67	21	17	30	0	0	0	0
1	22	1	2	1	0	0	0	0	0	0	0	0	166	24	1	37.7	90	0	1	15	166	37.5	70	12.3	43.2	19.9	14.7	0.87	51	61	988	0.29	0	0	0
1	82	1	1	1	1	1	0	1	0	0	0	0	126	36	1		132			4	120	39.7	130	10	44.3	20.3	17.3	1.2	45	34	891	0.03	1	1
1	75	1		1	0	1	0	1	1	0	0	0	162	18	0	40	76	0	0	13	148	40.2	73	4.2	29.1	9.1	14.5	1.07	32	13	1037	0.06	1
1	18	1	1	1	0	0	0	0	0	0	0	0	120	24	1	36.8	99	0	0	14	126	37	76	8.3	40.6	21.7	18.8	1.24	33	22	482	0.11	0	0	0
0	69	1		1	0	0	1	0	0	0	0	0	170	24	1	41.3	140	0	0	13	149	40.8	131	15.3	37.9	17.7	35.3	1.16	75	51	384	0.01	1
0	52	1			0	0	0	0	0	0	0	0	114	24		36.4	102	0	0	15	162	36.7	101	10	37.8	25	19.3	0.63	19	14	168	0.01	0	0	0
1	50	1	1	1	0	0	1	0	0	0	0	0						1		15	114	36.7	119	8.3	46.4	36.8	37.5	2.06	38	32	1340	0.71	1
	86	1		1	1	1	0	0	0	0	0	0								15	124	36.1	95										0	0	1
0	84	1		2	1	1	0	0	0	0	0	0	110	42	1	38.7	120			3	110	40.4	120	5.9	34.9	7.5	12.9	1.22	289	163	65	0.03	1	1	0
1	21	1	1	1	0	0	0	0	0	0	0	0	122	24	0	37	60	0	0	15	108	37	54	4	41.5	20.9	16.6	0.83	42	36	283	0.05	0	0	0
0	100	1		1	1	1	0	0	0	0	0	0	166	20	1	39.4	182			3	119	41.3	178	18.6	44.7	12.3	34.2	1.78	93	41	181	0.12	1		0
0	62	1	1	1	0	0	1	0	1	0	0	0						0	0	15	146	36.3	72	5.8	40.6	24.5		0.58	19	16	125	0	0	0	0
0	74	1		1	0	0	0	0	0	0	0	0	160	18	0	37.7	108	0	0	15	116	37.3	108	5.9	38.8	17.7	10	0.51	15	7	73	0.16	0	0	0
0	78	1		1	1	0	0	0	0	0	0	0	126	24	1	40.4	120	0			157	39.3	117	12.1	42.8	15.4	58.1	1.33	32	20	14	0.31	1
1	22	1	2	1	0	0	0	0	0	0	0	0						0		15	105	36	55										0	0	1
1	58	1	1	1	0	0	0	0	0	0	0	0						1	1	15	163	37	90	5.7	40.4	19.6	27.3	1.3	33	20	398	0.04	0	0	0
1	20	1	1	1	0	0	0	0	0	0	0	0						0		15	123	38	118	14.8	43.9	27.7	14.7	0.95	34	80	179	1.02	0	0	0
1	71	1	1	1	1	0	0	0	0	0	0	0								15	104	37.1	92	11.1	36.3	20.8	18.8	0.98	18	12	121	0.48	0	0	0
1	48	1	1	1	0	0	0	0	0	0	0	0						0	1	15	108	35.5	92	15.8	51.2	23.6	34.9	2.41	54	18	545	0.08	0	0	0
0	20	1	1	1	0	0	0	0	0	0	0	0	112	30	0	36	108	0	0	15	103	37	118										0	0	0
0	49	1		1	0	0	0	0	0	0	0	0								12	138	36.5	82	7.6	35.8	25.3	12	0.64	15	9	64	0.08	0	0	0
1	88	1	1	1	0	1	0	0	0	0	0	0								15	107	39	88	13.4	33.6	12.1	30.2	1.28	39	20	569	17.7	1
0	81	1	1		0	0	0	0	0	0	0	0								15	143	37	60										0	0	0
1	38	1	1	1	0	0	0	0	0	0	0	0								15	112	36.8	100	9.6	42.7	31.2	9.8	0.86	17	10	98		0	0	0
1	33	1	1	1	0	0	0	0	0	0	0	0							1	15	107	36.2	108	13.6	54.4	29.3	21.2	1.89	33	53	220	0.09	0	0	0
1	39	1	1	1	0	0	0	0	0	0	0	0	124	18	0	38	96			15	124	37.7	96	8.5	41.9	15.2	12.3	0.9	26	30	268	6.25	0	0	0
1	43	1	1	1	0	0	0	0	0	0	0	0								15	139	38.3	99	12.4	42.5	18.3	9.8	0.79	15	13	87	2.51	0	0	0
0	29	1		1	0	0	0	0	0	0	0	0							1	15	142	37	118	8.8	41.7	26.1	13.4	0.58	20	17	171	0.06	0	0	0
0	71	1	1	1	1	0	0	0	0	0	0	0								15	135	36.4	76	7.5	34.9	24.9	14.6	0.62	25	25	61	0.03	0	0	0
0	48	1	1	1	0	0	0	0	0	0	0	0								15	135	36	80										0	0	0
1	67	1		1	1	0	0	0	0	0	0	0						1		15	131	38.1	80	6.5	40.4	12.4	7.7	0.79	36	23	108	3.42	0	0	0
1	18	1	1	1	0	0	0	0	0	0	0	0	126	24	0	36.5	90	0	0	14	122	37.5	76	18.3	44.1	18.6	14.7	0.99	17	14	151	0.03	0	0	0
1	34	1	1		0	0	0	0	0	0	0	0								15	144	35.8	96										0	0	0
1	80	1	1	1	1	0	0	0	0	0	0	0								15	139	39.2	114	18.9	38.5	15.7	21.7	1.16	18	13	283	3.66	1
1	20	1	1	1	0	0	0	0	0	0	0	0						1	1	15	143		93	13.8	49.1	32.2	17.1	1.94	36	31	1207	0.02	1
1	53	1	1	1	0	0	0	0	0	0	0	0								15	182	37.1	98	13.5	46.1	16.9	27.8	2.42	513	330	514	0.23	1
1	39	1	1	1	0	0	0	0	0	0	0	0				38.4				15	107	37.6	110	20.9	44.5	18.5	10.4	0.73	13	11	126	2.44	0	0	0
0	57	1		1	1	0	0	0	0	0	0	0	164	18		36.4	66	1		15	164	38	72	8.7	38.2	22.4	12	0.74	33	32	77	0.07	0	0	0
1	41	1	1	1	0	0	0	0	0	0	0	0								15	97	35.2	87	11.2	48.6	25.4	19.3	2.54	32	37	153	0.1	0	0	0
1	52	1		1	0	0	0	0	0	0	0	0								15	86	36.6	96	8.9	55.2	16.9	36	3.32	85	54	203	0.44	0	0	0
1	84	1		1	1	0	0	0	0	0	0	1	200	24	1		135			14	203	39	125	15.2	42.1	19.1	31.4	1.94	46	11	2138	0.02	1		0
1	49	1		1	0	0	0	0	0	0	0	0								15	104	35.8	114	14.9	50.9	21.6	23.6	1.49	20	26	163	0.2	0	0	0
1	92	2			0	0	0	0	0	0	0	0	142	24	0	35.7	82	0	0	15	167	36.7	75	6.5	33.3	22	17.1	0.94	28	13	105	0.24	0	0	0
0	33	2		1	0	0	1	0	0	0	0	0								15	100	36.6	74										0	0	0
0	38	2	1	1	0	0	0	0	0	0	0	0								15	128	37.4		8.5	37.4	21.2	9.7	0.46	17	7	83	0.07	0	0	0
1	49	1			0	0	1	0	0	0	0	0	170	18	1	37.3	90	0	0		199	37.1	74	13	41.6	27.8	14.6	0.82	31	25	1199	2.83	1		0
1	83	1			1	0	0	0	0	0	0	0								15	131	36.8	87	10.3	39.1	18.1	11.4	0.61	30	33	97	4.47	0	0	0
0	88	1		1	1	0	0	0	0	0	0	0								15	149	36.7	84										0	0	0
1	68	1		2	1	1	0	0	0	0	0	0	150	18	0	37.4	114			14	178	38	109	13.3	47	28.9	36.3	1.55	158	113	3135	3.6	1
1	46	1	1	1	0	0	0	0	0	0	0	0	70	30	1	41	120	0	1	3	79	41.2	161	3.6	33.4	11.6	21.1	1.71	105	43	1016	0.55	1	1
0	19	1		1	0	0	0	0	0	0	0	0								15	114	36	66	6.1	31.5	29.4	12.9	0.61	24	18	382	0.01	0	0	0
0	49	1	1	1	0	0	0	0	0	0	0	0								15	143	36.9	66										0	0	0
1	67	1	1	1	0	0	0	0	0	0	0	0	110	18	0	37	78	0	0	15	104	37.5	81	6.9	42.4	14.7	24.1	1.05	27	24	184	0.13	0	0	0
0	45	1	1	1	0	0	0	0	0	0	0	0								15	177	36.3	80	10.4	45.7	22.6	10.7	0.47	22	21	71	0.12	0	0	0
0	65	1	1	1	0	0	0	0	0	0	0	0								15	128	38.7	103	16.3	39.5	16.1	12	0.53	28	23	206	2.38	1		0
0	81	1			0	0	0	0	0	0	1	0								15	129	36.7	96	7.7	35.9	12.2	32.6	1.67	23	13	36	0.05	0	0	0
0	76	1	1	1	0	0	0	0	0	0	0	0								15	132	36.6											0	0	0
1	66	1	1	1	0	0	0	0	0	0	0	0								15	151	36.8	72	11.4	41.4	21.1	11.4	0.7	231	72	1979	0.77	0	0	0
1	86	1	1	1	0	0	0	0	0	0	0	0	120	18	0	38.5	114	0	0	15	124	39.5	104	5.1	27.6	28.7	17.2	0.76	19	11	88	6.51	1
1	22		1	1	0	0	0	0	0	0	0	0								15	140	40	84	11	44.6	21.2	12.9	0.93	18	13	155	2.02	1		0
1	25	1		1	0	0	0	0	0	0	0	0	124		0	35.1	80	1	0	15	126	35.1	80	7.8	45.1	18.3	17.7	0.91	18	18	177	0.04	0	0	0
1	18	1		1	0	0	0	0	0	0	0	0	128	24	0	35.9	102	0	0	15	144	36.2	103	7.3	45.1	18.8	12.7	0.91	31	18	1495	0.04	0	0	0
1	79	1		2	0	0	0	1	0	0	0	0		18	0			0	0	15	164	37.4	76	4.4	31.2	25.2	15.9	0.54	49	26	1335	0.27	0	0	0
1	60			1	0	0	1	0	0	0	0	0	140	42	1	40		0	0	5	123	41.3	143	8.5	36.6	13.7	20.3	1.38	26	39	855	0.06	1	1
1	64	1	2	1	0	0	0	0	0	0	0	0	130	24	1			0	0	9	110	41.5	159	8.4	37.7	40.9	23.7	0.84	27	15	267	0	1	1
1	67	1	1	1	0	0	0	0	0	0	0	0	180	30	1	37.5	126	0	0	14	164		126	11	50.1	19.4	120.6	4.73	702	211	896	1.35	1		0
1	58	1		1	0	0	0	0	0	0	0	0	150	24	1	40.9		1	0	3	157	41.4	150	7	39.1	26.3	14.7	1.02	35	19	447	0.06	1	1	0
0	88			1	0	0	0	0	0	0	0	0	80	30	1			0	0	7	100		141	5	35.1	10.1	46.4	1.83	95	32	310	0.04	1	1	0
1	59		1	1	0	0	0	1	0	0	0	0	110	24	1			1		14	143		130	16.4	37.8	19.7	34.4	1.49	41	25	1009	0.04	1		0
1	70	1		1	1	0	0	0	0	0	0	1	90	24	1	39.8	102	0	0	4	69		118	3.4	28	10.4	37	1.26	299	82	102	0	1	1	0
0	43			1	0	0	1	0	0	0	0	0	126	18	1			0	0	15	124	36.6	112	8.8	33.4	28.1	14.4	0.8	65	66	104	0.04	1		0
1	42	1		1	0	0	1	0	0	0	0	0	160	30	1	37	102	0	1	15	162	35.7	102	12.8	40.8	20.1	17.2	1.13	20	33	159	0.04	1		0
1	67	1	1	1	0	0	0	0	0	0	0	0	122	24	1	37	120	0	0	15	135	37.1	118	7.5	38.6	26.2	9.3	1.11	46	21	321	0.04	1		0
1	79	1		2	0	0	0	1	1	0	0	0	82	48	1	39.9		0	0	3				29	33.7	28.6	20.9	0.71	91	63	32	0.04	1	1	0
0	80			2	1	1	0	0	0	0	0	0	150	24	1			0	0	8	155		89	7.2	38.3	16.9	7.3	0.56	24	12	28	0.06	1		0
1	73			1	0	1	0	1	1	0	0	0			1	41.8		0		10	117	34.8	99	13.6	44.6	7.1	43.2	2.9	717	597	933	0.39	1	1	0
1	75	1		1	0	0	0	0	0	0	0	0								15	92	36.8	76	3.9	40	22.6	19.1	0.82	24	19	222	0.06	0	0	0
0	71	1	1	1	0	0	0	0	0	0	0	1	160	24	1	37.2	108	0		15	130	37.3	96	5	40	26.2	17.1	0.69	18	10	87	0.04	0	0	0
0	21	1	1	1	0	0	0	0	0	0	0	0	103	16	0	36.9	80	0	0	15	103	36.9	70										0	0	0
1	20	1	1	1	0	0	0	0	0	0	0	0	118	18	1	37.1	90	0	1	15	124	37.7	88	19.8	45.4		12.5	1.6	21	17	411	0.04	0	0	0
1	60	1	1		1	0	0	0	0	0	0	0	105	18	1	36.2	70	0	0	15	105	36.2	70	10.5	46.2	21.1	28.7	2.14	27	21	170	0.07	0	0	0
1	21	1	1	1	0	0	0	0	0	0	0	0	142	14	0	35.4	100	0	0	15	142	35.4	100	9.9	44.3	31.7	18.7	1.09	21	17	223	0.04	0	0	0
1	51	1		1	0	0	0	0	0	0	0	0	148		0	37.2	78	0	1	15	148	37.2	78	9.6	37.5	18	27.2	1.31	62	80	191	0.08	0	0	0
1	32	1		1	0	0	0	0	0	0	0	0							1	15	153	36.8	92	13.8	52.4	26.5	36.3	1.83	33	34	1402	0.09	0	0	0
1	42	1		1	0	0	0	0	0	0	0	0			0				1	15	121	35.8	111	24.5	50.2	36.2	21.6	1.45	26	36	254	0.09	0	0	0
1	48	1	1	1	0	0	0	0	0	0	0	0	102	24	1	37.1	90	1	1	15	110	33.4	79	16.2	48.8	28.3	30.9	2.3	62	52	108	0.8	0	0	0
1	18		1	1	0	0	0	0	0	0	0	0								15	118	36.9	100	17.9	54.1	25	20.6	1.96	28	43	226	0.04	0	0	0
1	42	1	1	1	0	0	0	0	0	0	0	0			0			0	1	15	112	36.2	97	15.5	51.9	34.4	16.9	2.13	28	32	172	0.14	0	0	0
1	36		1	1	0	0	0	0	0	0	0	0	78	18	0			0	0	15	118	37.5	78	10.5	50.3	18.9	18.3	2.44	26	46	166	0.07	0	0	0
1	26		1	1	0	0	0	0	0	0	0	0								15	116	36.8	96	16.1	54	30.1	21.7	2.49	47	38	988	0.09	0	0	0
1	20	1		1	0	0	1	0	0	0	0	0								15	116	36.5	68	8	41.4	19.9	9.5	0.81	22	14	379	0.04	0	0	0
1	23	1	1	1	0	0	0	0	0	0	0	0	122	24	0	36.6	72	1	0	15	122	36.6	72	6.8	40.8	19	12.4	0.79	20	18		0.04	0	0	0
1	20		1	1	0	0	0	0	0	0	0	0			0			1	0	15	117	37	66	12.3	40.7	25.3	17.3	0.74	23	24	106	0.04	0	0	0
1	18		1	1	0	0	0	0	0	0	0	0			0			0	0	15	125	36.7	61	6.3	41.8	13.7	8.6	0.69	155	72			0	0	0
0	21			1	0	0	0	0	0	0	0	0	138	42	0			0	0	15	128	37.4	92										0	0	0
1	54	1	1	1	1	0	0	0	0	0	0	0	90		0	37		0	1	15	90	37		18.3	45.2	21.8	28.7	2.66	21	18	234	0.04	0	0	0
1	27	1		1	0	0	0	0	0	0	0	0	124	24	1	36.4	66	0	1	15	130	35.4	60	4.7	41.7	10.7	13.8	0.71	17	14	156	0	0	0	0
1	31			1	0	0	0	0	0	0	0	0								15	120	36	60	8.5	41.1	27.2	10.1	0.84	18	16	66	0.04	0	0	0
1	27	1	1	1	0	0	0	0	0	0	0	0								15	129	37.5	73	7.4	38.2	23.1	12.4	0.86	18	13	90		0	0	0
0	23		1	1	0	0	1	0	0	0	0	0								15	120	37.4	115	7.3	38.4	15.9	9.1	0.6	17	11	114		0	0	0
1	37	1	1	1	0	0	0	0	0	0	0	0								15	156	39.6	106	17.4	39.4	21.2	10.9	0.74	17	24	82	3.65	0	0	0
0	82	1	1	1	0	0	0	0	0	0	0	0	220	24	1	40.2	114	0	0	15	180	38.2	104	7.8	38.3	14.2	19.2	0.68	24	14	110	0.04	0	0	0
1	42	1	1	1	1	0	0	0	0	0	0	0			0			1	1	15	155	36.9	78	9.6	44.2	22	25.9	1	23	21	223	0.04	0	0	0
1	27		1	1	0	0	0	0	0	0	0	0	122	18	0	36.7		1	1	15	120	36.4	77	9.4	48.5	23.5	19.3	1.01	23	13	269	0.04	0	0	0
1	61		2	1	0	0	0	0	1	0	0	0								15	120	36	81	7.4	45.7	29.2	21.4	0.72	38	41	376	0.04	0	0	0
1	41	1		1	0	0	0	0	0	0	0	0	130	24	0	34.6	102	0	1	15	140	34.6	109	14.7	53.4	28.1	26.6	2.39	26	44	216	0.38	0	0	0
1	37		1	1	0	0	0	0	0	0	0	0								15	138	36.2	84	6.6	46	16.3	18.4	0.91	33	23	110	0.08	0	0	0
1	88	1		2	0	1	0	0	0	0	0	0	143	17	0	38.6	79	0	0	15	143	36.6	79	4.4	36.3	16.1	7.1	0.54				0	0	0	0
1	54		1	1	0	0	0	0	0	0	0	0								15	170	36.8	105	11.8	47.8	34.4	24.2	2.17	21	20	285	0.1	0	0	0
1	35	1	2	1	0	0	0	0	0	0	0	0	114	18	0	36.4	90	0	1	15	130	37.6	86	7.8	42.1	21.8	19.7	1.35	28	24	339	0.04	0	0	0
1	38	1	1	1	0	0	0	0	0	0	0	0						0	1	15	110	36.8	90	12.5	49.3	32.7	14.6	2.01	22	21	288	0.04	0	0	0
0	60	1		1	0	0	0	0	0	0	0	0								15	127	34.3	61	5.57	40.4	19.6	16	0.52	29	21	107	0	0	0	0
1	72	1	1	1	0	0	0	0	0	0	0	0								15				9.39	39.2	19.2	23.3	1	27	16	145	0	0	0	0
0	79	1		1	0	0	0	0	0	0	0	0								15	201	36.1		4.59	39.4	14.9	15.4	0.78	26	20	82	0	0	0	0
1	62	1		1	0	0	0	0	0	0	0	0	114	24	0	36.2	76		0	15	115	35.5	83	14.96	42.8	25.5		1.29	33	21	162	0	0	0	0
1	67	1	1	1	0	0	0	0	1	0	0	0	160	18	0	35.4	47	0	1	15	161	35	66	7.71	44.8	21.9	26.6	1.1	55	26	1284	0.29	1		0
0	23	1	1	1	0	0	0	0	0	0	0	0	100		1	38.2	93	0	0	15	98	37.5	87	6.11	35.4	19.3		0.84	20	14	56	0	0	0	0
1	39	1	1	1	0	0	0	0	0	0	0	0								15				15.72	48.6	41.6	48.2	2.67	42	30	213	0.2	1
0	91	1		2	1	0	0	0	1	0	0	0								15	171	34.9		6.15	36.7	14.3		0.78	17	11	44	0.26	0	0	0
1	26	1	1	1	0	0	0	0	0	0	0	0								15													0	0	0
1	32	1	2	1	0	0	0	0	0	0	0	0								15				5.76	41.5	24.8	16.5	0.8	30	27	710	0	0	0	0
1	26	1	1	1	0	0	0	0	0	0	0	0								15				11.02	41.5	33.9		1.05	53	34	1161	0	0	0	0
1	75		1	1	0	0	0	1	0	0	0	0	164	30	1	39.4	120	0		15	121	37.3	92	12.74	40.5	23.8		1.98	24	12		0	0	0	0
1	31	1	1	1	0	0	0	0	0	0	0	0	140					0	1	15				6.8	44.8				26	23	357	0	0	0	0
1	61		1	1	0	0	0	0	0	0	0	0	186	18	1	41.1	114			15	132	41.3	110	5.59	40	14.2	19.4	0.65	16	14	138	0	1
1	34		1	1	0	0	0	0	0	0	0	0						1		15	107	37.1	83	7.91	47	14.4	18	1.06	39	36	301	0.07	0	0	0
1	20		1	1	0	0	0	0	0	0	0	0								15	165	36.9	63	7.9	46	25.1	16.7	1.49	38	26	326	0	0	0	0
1	35			1	1	0	0	0	0	0	0	0								15	129	35.5	120	14.6	43	25.7	16.3	0.78	17	20	122	0.12	0	0	0
0	53		1	1	0	0	0	0	0	0	0	0						1		15	158	36	67	9.28	45	36.9	16	0.42	25	26	143	0.03	0	0	0
1	33	1	1	1	0	0	0	0	0	0	0	0								15	102	36.6		11	49.9	30	24	1.46	17	25	378	0.1	0	0	0
1	66	1	1	1	0	0	0	0	0	0	0	0			0			0	1	15	111	36.9	73	5.96	49.4	20	42	3.29	45	35	267	0.2	0	0	0
1	19	1	1	1	0	0	0	0	0	0	0	0			1				1	15	135	37		8.6	42.2	23	15	1.01	18	13	271	0.19	0	0	0
1	34	1	1	1	0	0	0	0	0	0	0	0	120	30	0	37.6	85			15	104	37.4	92	5.74	42.1	26.1	12	0.75	24	29	93	0	0	0	0
0	20	1		1	0	0	0	0	0	0	0	0	94	36	1	37.9	74	1	0		96	37.9	80	8.98	35.8	26.3	13	0.77	10	15	79		0	0	0
1	78	1	1	2	0	0	0	1	0	0	0	0				39.4								13.21	35.7	30.4	14	1.47	12	19	92	0	1		0
0	79	1	1	1	0	0	0	0	1	0	0	0								15	137		77	4.94	36.9	24.4	17	0.83			70	0.25	0	0	0
0	74	1		1	0	1	0	0	0	0	0	0			1	41.7				3	95		180	4.92	34.8	16.1	37	1.16	49	31	297	0	1	1	0
1	67	1	1	1	1	0	0	0	0	0	0	0								15	116	36.8	92	14.6	46.1	23.8	45	2.59	24	27	76	0.55	0	0	0
0	19	1		1	0	0	0	0	0	0	0	0									115	35.6	69	8.61	38.3	22.1	13	0.63	18	16	94		0	0	0
0	77	1	1	1	0	0	0	0	0	0	0	0									112		109	9.01	38.2	22.8	15	0.84	23	10	158	0	1
1	32	2	2	1	0	0	0	0	0	0	0	0								15	123	36.6	108	15.71	47.8	28.1	26	2.2	19	25	94	0.27	0	0	0
1	19	1	1	1	0	0	0	0	0	0	0	0	106	24	0	36.4	107	0	1	15	136	36.6	100	13.12	46.9	21.6	28	1.48	26	23	441	0	0	0	0
1	24	1	1	1	0	0	0	0	0	0	0	0								15		39.2		3.55	40.2	15.1	15	0.98	15	8	89	0.73	0	0	0
1	18	1	1	1	0	0	0	0	0	0	0	0								15	108	36.7	56	5.82	40.8	25.1	14	0.97	43	27	879	1.14	0	0	0
1	69	1		1	1	0	0	1	0	0	0	0	155	24	0	37.7	60	0	0	15	161		60	31.27	30.7	18.3	36	3.44	13	34	188	0.83	1
0	20	1	1	1	0	0	0	0	0	0	0	0								15	118	36.6	88	7.23	39.1	25.1	12	0.75	16	13	111	0	0	0	0
1	73	1		2	0	0	0	0	0	0	0	0	93	32	1	40.6	120	0	0	3	93		120	10.64	46.5	32.2	101	5.09	141	63	5230	4.12	1	1
1	66	1	1	1	0	0	0	0	0	0	0	0								15	100	36.6	90	8.06	47.6	22.2	27.5	2.64	27	23	112	0.33	1		0
0	47	1		2	0	0	1	0	0	0	0	0	134	36	1	40.2	126	0	0	8	132	36	110	9.09	28.2	4	9.4	0.73	108	267	1621	0.38	1	1	0
1	29	1	1	1	0	0	0	0	0	0	0	0	96	24	1	39.3	150			15	132		119	20.2	48	20.9	16.3	1.58	101	68	1594	0.08	1		0
1	52			1	1	0	0	0	1	0	0	0	200	30	1		168			9	164		162	12.8	48.2	19.4	16.8	1.34	38	33	122	0.03	1	1	0
1	42			1	0	0	1	0	0	0	0	0	140	24	1		78			3	84		171	12	45.9	39.1	32.2	2.62	218	66	16016	0.26	1	1	0
1	62	1	1	1	0	0	1	0	0	0	0	0	120	36	1		96	0	0	14	120		82	7.1	37.4	23.8	33.3	2.17	57	33	1453	0.06	1		0
0	82			1	0	0	0	0	0	0	0	0	130	24	1		132	1		6	138		135	1.33	36.2	14.4	19.8	0.74	79	40	129	0.02	1	1	0
1	84	1	1		0	0	0	0	0	0	0	1	160	24	1		106			6	160		110	7.7	40.2	16.4	19.4	0.8	29	17	128	0.01	1	1	0
1	67	1	1		0	0	0	0	0	0	0	0	100	36	1		126			4	110		119	10.8	45.3	14.8	57.7	3.33	63	43	390	1.81	1		0
0	82	1			1	0	0	0	0	0	0	0	90	42	1		144			12	98		132	16.7	16.8	21.5	29.5	2.65	43	13	93	0.27	1	1	0
1	64	1		1	0	0	0	0	0	0	0	0	112	24	1		118			7	80		127	6.7	36.8	24	19.3	1.49	203	87	2039	0.09	1	1	0
1	53		1	1	0	0	0	0	0	0	0	0	96	24	1		136			3	120		135	3.2	35.6	17.9	15.5	1.3	25	15	239	0.03	1	1
1	18	1		1	0	0	0	0	0	0	0	0	130	36	1		96			13	132	34	75	6.1	41	30.1	11.2	0.72	28	17	160	0.07	1		0
1	73			2	0	0	1	0	0	0	0	0	140	30	1	39.1	138			14	138		126	9.7	35.3	21.9	6.8	0.82	21	13	286	0.03	1		1
1	87			1	1	0	0	0	0	0	0	0	220	48	1		130			3	230		128	9.4	41	24.5	43.3	2	39	26	198	0.03	1	1	1
0	87				0	1	0	0	0	0	0	0	170	36	1	40.8	144			7	160		144	13.6	32.6	29.2	23.4	1.62	24	11	337	0.12	1		0
0	78			1	1	0	0	0	0	0	0	1								15	127	37.6	82	12	43.9	19.3	48.2	2.99	543	348	8584	2.18	1		0
1	52	1		2	0	0	0	0	0	0	0	0								10	122		112	7.7	44.4	9	37.3	3.01	5120	2253	968	0.74	1	1	0
0	82			2	0	1	0	1	0	0	0	0	140	30	1		150			6	160		133	15.6	37.1	25.7	38.2	1.65	621	404	407	0.09	1	1	1
1	88	1	1	2	0	1	0	0	0	0	0	0	170	24	1		84			9	210		83	9.8	41.7	11.2	18	0.88	55	30	155	0.77	1		0
0	94		1		1	0	0	0	0	0	0	0	164	30	1		150			3	100		140	6.3	36.8	14	32	1.19	37	15	253	0.06	1	1	0
0	40	1		1	0	0	0	0	0	0	0	0	100	40	1	38.6	120		1	15	120	38.4	120	8.3	44.4	19.8	21	0.7	21	16	107	0.55	1		0
0	83			1	1	0	0	0	0	0	0	0	100	16	1	36.9	80	0		9	100	36.9	78	7	34.5	22	7	0.4	24	18	207	0.02	1
1	33	1	1	1	0	0	0	0	0	0	0	0	67	30	1	38.4	89			9	124		89	4.4	54.1	24.9	28	2.1	30	50	356	2.62	1	1	0
0	83	1	2	1	1	0	0	1	0	0	0	1	175	40	1	40.1	126	0	0	9	175	40.1	126	9.8	45.1	25.3	12	0.6	78	38	162	0.02	1	1	0
1	33	1	1	1	0	0	0	0	0	0	0	0	100	30	1	38	90	1		14	109	38	90	15.3	51.3	38.1	15	1.9	25	20	270		1		0
1	79			2	0	1	0	0	0	0	0	0								3		41.8		9.7	18.7	11.1	13.7	2.22	186	311	1329	0	1	1	0
0	88	1		2	0	0	0	0	0	0	0	0	105	42	1	42	150		0	6	138	41.3	148	6.8	38.5	3.8	48.2	0.98	20	30	320	0.91	1		0
1	84	1	1	1	1	0	0	0	0	0	0	0	130	42	1	41.3	144	0	0	11	220	38.1	141	7.6	43.4	23.3	33.1	1.11	19	31	184	0.23	1		0
1	23	1	1	1	0	0	0	0	0	0	0	0	70	30	1	41	60		0	7	160	41.7	182	13.7	43.7	5.6	14.8	1.92	190	242	475	0.41	1		0
1	56	1	1	2	0	0	1	0	0	0	0	0	80	25	1	41.8	145	0	0	3	100		145	2.2	40	12.3	16.1	1.62	11	12	107	0	1	1	0
1	83	1		2	0	1	0	0	0	0	0	0	82	38	1	39.3	115	0	0	14	82	39.3	115	14.5	35	6.2	82	2.44	28	76	855	3.2	1		0
0	90	1		1	1	0	0	0	0	0	0	0	135	24	1	38.9	120	0		3	140	37.9	115	15.9	46.9	14.6	51.9	2.58	156	94	4050	0.25	1	1	1
0	93	1		2	0	0	0	0	0	0	0	0	180	30	1	40.7	120	0		11	174	39.2	128	15.6	30.9	23.4	14.8	0.7	15	34	698	0.59	1		0
1	89	1		1	1	1	0	0	0	0	0	0	121	40	1	41.4	122	0	0	12	98		112	18.5	39.6	18.2	29.1	1.75	94	114	25	12.69	1	1	0
1	62	1		1	0	0	0	0	0	0	0	0	80	24	1	41.7	140	0		3	104	41.6	144	10	38.9	8.8	14.8	1.31	19	30	100	0.21	1	1	0
1	76	1	1	1	0	1	0	0	0	0	0	0	164	30	1	40	130	0		14	150	39.5	125	8.1	40.4	19.8	15.7	1.02	17	26	64	1.24	1		0
0	52				0	0	1	0	0	0	0	0			1					3	0	41		3.1	17.8	5.8	43.1	2.78	1913	1239	1989	0.45	1		0
1	51	1		1	0	0	0	1	0	0	0	0	124	30	1	42	142	0	0	3	124		164	7.7	42.6	22.8	13.8	1.12	72	30	1527	0.21	1	1	0
1	37	1	1	1	0	0	0	0	0	0	0	0	147	24	1		147	0	0	3	122		150	5.1	43.6	21.8	20	2.04	35	28	684	0.1	1	1	0
1	54	1	1	1	0	0	0	0	0	0	0	0								3	0	39.4		11.7	49.9	9.1	23.6	3.38	206	116	3797	0.11	1	1	1
1	45	1		1	0	0	0	0	0	0	0	0	140	16	0	36	87	0	1	15	140	36	87	10.1	49.5	24.8	24	2.34	43	47	850	0.14	1		0
1	75	1		2	1	1	0	0	0	0	0	0	140	24	0	37	120	0	0	15	170	36.9	127	15.1	48.1	37.4	84	1.91	36	36	85	1.71	1		1
0	67	1		2	0	0	1	0	0	0	0	0	123	30	1	37.7	130	0		6	120	39.3		17.3	36.5	33.6	32	1.14	144	56	1118	0.62	1	1
1	38	1		1	0	0	0	0	0	0	0	0	147	20	1	36.6	71	0	0	15	144	36	62	4.4	41.6	22	16	0.99	46	64	209		0	0	0
1	42	1	1	1	0	0	1	0	0	0	0	0	84	24	0	35.7	91	1	0	15	87	36.2	90	5.4	41.1	13.9	8	1.05	142	153	54	0.09	0	0	1
1	42	1	1	1	1	0	0	1	0	0	0	0	144	18	1	37	97		0	15	169	37.2	89	8.6	45.9	22.9	10	0.53	35	20	67	0.11	0	0	1
0	71	1	1	1	0	0	0	0	0	0	0	1	114		1	40.5	103	0	0	15	133	39.6	97	11.3	36.1	23.3	14	0.86	17	26	100	0.02	1		0
1	55	1		1	0	0	0	0	0	0	0	0								15	111	36.3	89	6	41.4	15.9	25	0.76	23	23	268	0.88	0	0	0
1	34	1	1	1	1	0	0	0	0	0	0	0	130	36	1	38.7	116	1	1	14	130	38.7	116	7.2	38.8	23.3	11	0.82	24	15	480	0.14	0	0	0
1	58	1	1	1	0	0	0	0	0	0	0	0	177	30	0	36.6	92	0	1	15	162	37.2	93	7.3	41.4	16.23	19	0.94	31	23	176	0.16	0	0	0
1	47	1	1	1	0	0	0	0	0	0	0	0	138	20	0	36.4	100	0	1	15	142	36.6	100	12.8	53.7	36.9	22	2.89	15	23	409	0.38	1		0
1	48	1	1	1	0	0	0	0	0	0	0	0	120	32	1	37		0	1	15	132	36.7	92	17	53.4	30.7	21	2.73	55	58	142	0.17	1		0
1	36	1	1	1	0	0	0	0	0	0	0	0	110	12	0	36.5	83	1	1	15	107		90	13.2	53.4	21.5	21	2.2	24	31	257	0.36	1		0
1	34	1	1	1	0	0	0	0	0	0	0	0	100	20	1	36.3	90	1	1	15	106	36.6	97	13.5	53	36.2	29.8	2.82	51	91	272	0.24	1		0
1	48	1	2	1	0	0	0	0	0	0	0	0	124	24	0	36.1	85	1		15	105	36.1		11.2	47	18.3	17.3	1.2	32	51	168	0.09	0	0	0
1	70	1	1	1	1	0	0	0	1	0	0	0	110		0	36.1	94	0	0	15	109	35.8	85	13.5	40.4	16.7	28.8	1.4	31	24	22	0.45	0	0	0
1	87	2		1	1	0	0	0	0	0	0	0	174	48	1	39.4	115	0	0	14	167	38.7	120	10.55	36.3	17.1	14	0.7	33	11	504	0.1	1		0
0	79	1		1	0	1	0	0	0	0	0	0	167	20	0	36.2	95	1	0	15	167	36.2	95	5.59	38.7	19.6	6	0.7	51	57	765	0.1	0	0	0
0	77	1		1	0	0	1	0	0	0	0	0	120	20	0	36.9	64	0	0	15	120	36.9	64	4.58	34.4	29.1	17	0.4	26	16	96	0.1	0	0	0
1	80	1		2	1	0	1	0	0	0	0	0	135	18	1	38.9	73	0	0	15	141	38.1	67	10.09	31.4	16.2	29	1.2	19	16	111	5.5	0	0	0
0	93	1	1	2	0	0	1	0	0	0	0	0	134	18	1	37.4	73	0	0	14	145	36.4	87	4.61	29	24.9	13	0.5	22	8	94	0.1	0	0	0
1	75	1	1	2	0	0	0	0	0	0	0	1	175	40	1	39.5	136	0		3	167	39.1	133	11.29	44.1	22.6	29	1.1	39	24	398	0.1	1	1
1	79	1	1	2	0	0	0	0	0	0	0	0	129	24	0	40.4	70	0	0	15	123	38.3	60	4.78	41.5	12.9	13	0.7	27	15	586	0.1	0	0	0
0	93	1		2	0	0	0	0	0	0	0	0	179	40	1	38.1	104	0	0	14	209	38.1	100	7.27	40.7	12.2	13	0.6	20	8	47	2.1	0	0	0
0	80	1	1	1	1	0	0	0	0	1	0	0	181	24	1	38.4	110	0	0	13	191	37.4	112	5.41	37.4	19.3	25	0.6	24	5	132	0.1	1
1	57	1		1	0	0	0	0	0	0	0	0	164	26	1	36.3	52	0	1	15	98	36.4	98	11.76	45.1	27.4	47	2.35	25	28	264	2	1		0
1	34	1		1	0	0	0	0	0	0	0	0	110	20	0	36.2	80	0	1	15	110	36.2	80										0	0	0
1	33	1	1		0	0	0	0	0	0	0	0	120	20	0	36.6	72	1	0	15	120	36.6	72										0	0	0
1	30	1	1	1	0	0	0	0	0	0	0	0	151	24	0	36	98	0	1	15	151	36	98	17.29	48.1	37.9	18	2.4	22	36	185	0.1	0	0	0
	31	2		1	0	0	1	0	0	0	0	0	112	20	0	39	79	1	0	15	112	39	79	6.81	42.7	17.1	16	1.1	17	22	104	0.1	0	0	0
1	25	2		1	0	0	0	0	0	0	0	0	109	24	0	37.9	81	1	0	15	106	37	68	6.48	45.1	19.8	18	1.1	20	15	156	0.1	0	0	0
1	27	2	1	1	0	0	0	0	0	0	0	0	166	16	0	36.4	82	0	0	15	166	36.4	82	5.64	45.2	20.4	19	0.7	15	9	108	0.3	0	0	0
1	31	2	1	1	0	0	0	0	0	0	0	0	126	20	0	36.8	70	0	0	15	126	36.8	70	8.86	44	24.2	14	1	44	84	174		0	0	0
1	53	2		1	0	0	0	0	0	0	0	0	163	28	0	37.4	120	0	1	15	139	36.9	80	9.6	39.4	22.9	23	0.9	29	33	203	0.1	0	0	0
1	49	2	1	1	0	0	0	0	0	0	0	0	137		1	38.3		1	0	15	111	36.8	73	4.52	33.6	9.1	15	0.9	294	88	1181	0.8	0	0	0
1	23	2		1	0	0	0	0	0	0	0	0	133	24	0	36.2	102	0	1	15	103	36.2	78	16.2	46.5	30.3	20	2.2	35	20	974	2.1	1		0
1	55	2		2	0	0	0	0	0	0	0	0	135		1		150	0	0	3	108	40.1	149	26.98	43.2	26.4	16	0.9	53	57	279	0.2	1		0
1	30	2		1	0	0	0	0	0	0	0	0			0			0	0	15	122	36.5	90	10.49	45.2	23.5	11	0.7	17	17	129	0.3	0	0	0
0	20	1	1	1	0	0	0	0	0	0	0	0	92	20	0	36.7	84	1	0	15	118	36.7	92	10.06	40.9	38	12	0.6	13	11	59	0.1	0	0	0
1	80	2	1	1	0	0	0	1	0	0	0	0	152	20	0	38.7	116	0	0	15	124	38.2	106	6.95	40.3	16.8	16	0.9	22	17	79	0.1	0	0	0
1	84	2		1	0	0	0	0	0	0	0	0	102	20	1	36.2	74	0	0	15	97	36	70	4.18	36.8	16.1	18	0.6	17	14	32	0.8	1		0
1	68	1	1	1	0	0	0	0	0	0	0	0	135	24	1	38.9	100	0	0	14	140	38.5	100	6.53	38	27.7	23	0.8	17	12	93	0.01	0	0	0
0	23	1	1	1	0	0	0	0	0	0	0	0			0			0	0	15	144	37.4	105										0	0	0
1	39	1	1	1	0	0	0	0	0	0	0	0			0			1	1	15	120	36.9	112	13.57	51.2	23.3	25	2.7	54	67	340	0.2	0	0	0
1	40	1		1	0	0	0	0	0	0	0	0								15	152	38.2	113	5.17	45.1	25.2	13	0.63	22	29	185	0.57	1		0
1	76	2	1	1	1	0	0	0	0	0	0	0			1	36.3		0		15	164	35.7	70	7.03	42.2	33.4	20.9	1.59	30	26	116	0.25	1		0
1	72	1	1	1	0	0	0	0	0	0	0	0			0			0	0	15	120	35.9	72	9.77	37.7	26.1	18.2	0.99	18	14	76	0.05	0	0	0
1	82	1	1	2	0	0	1	0	0	0	0	1			1	39.9		0	0	14	120		90	3.57	31.7	13.1	25	0.98	28	13	254	0.05	1		0
1	65	1	1	1	0	0	0	0	0	0	0	0	91	24	1		84	0	0																0
1	48	1	1	1	0	0	0	0	0	0	0	0			0					15	130	36.4		17.36	49.3	22.2	42.8	2.25	27	27	701	0.72	1		0
1	48	1	1	1	0	0	0	0	0	0	0	0			0			0	0	15	102	36.1	83	12.8	47.4	20.2	17.5	1.8	33	52	363	0.05	0	0	0
1	79	1	1	1	0	0	0	0	0	0	0	0	118	28	1	38.4	100	0	0																0
0	74	1		1	0	0	0	0	0	0	0	0			1			0		6	130	40.2	129	7.47	33.1	28.5	19.3	0.93	24	9	319	0.2	1		0
1	32	1	1	1	0	0	0	0	0	0	0	0			1			0		3	105	40.1	130	33.95	48.5	25.5	32.2	3.92	139	94		4.18	1	1	0
1	53	1		1	0	0	0	0	0	0	0	0			0			1	1	15	114	37.3	75	12.1	49.1	24.6	25.2	2.24	85	61	1529	0.1	1
1	27	1	1	1	0	0	0	0	0	0	0	0	124		1	37.1	80	0	1	15	130	37.1	80		54.6	32.5	23	1.66	194	73	369	1.3	1		0
1	72	1	1	1	0	0	0	0	0	0	0	0	119		1	40.6	112	0		14	119	38.8	121	8.1	40	16.6	19.3	1.06	30	51	2114	0.1	1
1	59	1	1		0	0	0	0	0	0	0	0	80		1	37.5	140	1	0	3	72	38	144	13.6	34.6	14.2	32.7	1.25	362	620	5285	0.1	1	1	0
1	53	1	1	1	0	0	0	0	0	0	0	0	68	30	1	42	140	0	0	3	84	40.7	142	4.5	39.5	20.7	21.9	1.2	29	16	376	0.23	1	1	0
1	57	1	1	1	0	0	0	0	0	0	0	0	60	22	1	41.8	146		0	3		37.6	160	3.2	40.9	14.8	36.1	2.8	40	19	174	0	1	1	0
0	71	1		2	0	0	0	0	0	0	0	0	127		1	39.8	144	0	0	3	92		140	11.5	41.8	16.2	43.4	2.1	137	45	353	1.6	1	1	0
0	63	1		1	0	0	1	0	0	0	0	0	86	36	1	39.5	136	1	0	9	84	38.4	128	12.5	47.6	21.3	32.1	1.7	177	48	11766	0.57	1		0
0	85	1		1	0	0	0	0	0	0	0	0	60		1	41	150	0		3	98		140	13	44.7	9.6	21.5	1.7	130	55	129	0.01	1	1	0
1	25	1		1	0	0	0	0	0	0	0	0								15	134	36.3	91	7.8	43.1	37.6	28.8	5.3	25	36	606	0.06	1		0
0	65	1	2	1	0	0	0	0	0	0	0	0	113	20	1	42	162	0	0	3	92	40.4	166	9.4	39.4	27.8	14.9	0.7	56	31	260	0.1	1	1	0
1	52	1	1	1	0	0	0	0	0	0	0	0	110		1	41.4	161	0	0	4	70	40.7	178	7.4	39.3	4.5	23.7	1.1	43	33	242	0.02	1	1	0
1	49	1		1	0	0	0	0	0	0	0	0	83	54	1	38.9	140	0	0	3	118		146	9.6	41.3	32.6	11.7	1.5	79	51	1086	0	1	1	0
1	36	1	2	1	0	0	1	0	0	0	0	0	102	52	1	40.9	150	0	0	3	77	38.5	179	10.5	38.1	15.7	6	1.4	28	26	540	0.02	1	1	0
0	70	1		1	0	0	0	0	0	0	0	0	135		1	40	113	0	0	7	84	36.2	107	10.3	35.5	12.8	58.9	2.3	259	129	4414	1.97	1		0
1	49		1	1	0	0	0	0	0	0	0	0	130	24	1	40.8	128			9	126		127	4.3	31.4	14.7	12	1.2	37	19	287	0.04	1	1	0
0	89	1		1	1	1	0	0	0	0	0	0	150							15	150	38.1	101	7.1	31.9	16.9	11	0.54	44	34	36	1.08	1		0
1	26	1		1	0	0	0	0	0	0	0	0								15	126	39.7	92	8.2	40.1	13.1	7	0.88	17	14	271	0.4	1		0
1	71	1	1	1	1	0	0	0	0	0	0	0	103	20	0	36.5	80	0	0	15	129	35.6	65	5.55	40	26	25	1.2	21	29	245	0.14	0	0	0
1	76	1	1	1	0	0	0	0	0	0	0	0	132	20	1	38.6	140	0	0	11	106	38.6	146	7.92	39	14	56	2.3	25	13	607	0.42	1		0
1	59	1	1	1	0	0	0	0	0	0	0	0	150	30	0	36.7	88	0	1	15	153	37.1	88	13.38	45.9	19.4	27	1.8	23	21	233	0.16	0	0	0
1	55	1		1	0	0	0	0	0	0	0	0	114	48	1		150	0	0	11	158	38.9	147	20.49	38.8	15.9	28	4.3	88	43	510	6.98	1		0
1	68	1	1	1	0	0	0	0	0	0	0	0			1			0	0	5	141	41.7	123	10.17	35.5	19.3	17	1.1	51	21	393	0.03	1		0
1	91	1	1	1	1	0	0	0	0	0	0	0	150	30	1	38.8	120	0	0	13	165	37.5	100	14.51	35.1	32	60	2.8	25	16	176	7.65	1		0
1	72	1	1	1	1	0	0	0	0	0	0	0	122		1	38.7	120	0	0	15	104	39.5	124	12.65	40.6	14.3	10	1.3	269	74	6264	0.06	1
1	66	1	1	1	0	0	0	0	0	0	0	0	138	24	1	40.5	106	0		10	128		105	10.43	38.1	12.6	14	0.7	25	20	288	0.81	1
1	63	1		1	0	0	1	0	0	0	0	0	157	24	1	38.6	124	0	0	10	147	37.9	124	13.52	43.9	21.3	61	1.4	442	232	19540	0.67	1
1	36	1	1	1	0	0	0	0	0	0	0	0	152	25	0	37.4	90	1	0	15	138	37.6	98	14.15	47.3	24.3	11	0.7	32	52	303	0.34	0	0	0
0	61	1		1	0	0	0	0	0	0	0	0	131	32	1	40.3	164	0	0	14	127	38.5	156	17.24	41.5	34.4	28	1.7	106	23	671	6.32	1		0
1	75	1	1	1	0	0	0	0	0	0	0	0	126	18	0	36.1	61	0	0	14	123	36.5	68	5.4	37.5	19.5	22	0.8	44	22			0	0	0
1	81	1			0	0	0	0	0	0	0	0																							0
0	94	1		2	0	1	0	0	0	0	0	0	63	30	1	39.7	99			6	74	39.3	112	9.83	34.4	26.4	25	1.1	127	82	211	0.05	1		0
1	32	1	1	1	0	0	0	0	0	0	0	0	158	30	0	36.9	138	0	1	15	142	36.9	122	12.74	49	27.1	16	1.2	28	32	517	0.14	0	0	0
1	65	1	2	1	0	0	0	0	0	0	0	0	165	18	0	38	84	0	0	15	155	37.7	84										0	0	0
1	66	1	1	1	0	0	0	0	0	0	0	0	149	18	0	36.6	90	0	1	15	115	36.8	90	10.45	49.9	20.8	35	3.8	33	18	1176		0	0	0
1	68				1	0	0	0	0	0	0	0	124	40	1	38.9	98			14	140	39.3	107	22	46	15.5	16	1.3	101	441	48750	7.86	1	1
1	43	1	1	1	0	0	1	0	0	0	0	0	90	18	0	37	144	0	0	14	106	37.9	144	8.3	40.3	11.4	42	5.31	290	115	694	1.73	1
1	31	1	1	1	0	0	0	0	0	0	0	0	138	18	0	35.8	108	1	1	15	144	36.3	110	10.9	51.6	31.4	28	2.13	47	40	287	0.18	0	0	0
1	30	1		1	0	0	0	0	0	0	0	0								15	129	36.3	52	8.3	39.4	17.3	10	0.76	21	12	159		0	0	0
1	46	1	1	1	1	0	0	0	0	0	0	0			0			0	1	15	113		66	11.1	50	13.9	30	2.3	55	65	193	0.26	1
0	50	1	1	1	0	0	0	0	0	0	0	0	136	24	0	35.7	52		0	15	138	35.5	57	4.6	36.8	18	15	0.7	16	24	137	0.03	0	0	0
1	64	1	1	1	1	0	0	0	0	0	0	0								15	169	36.8		8.4	38.8	22	27	1.2	32	45	350	0.05	0	0	0
1	23	1	1	1	0	0	0	0	0	0	0	0							0	14	125	37	104	7.5	43.7	23.5	21	1.05	20	24	347		0	0	0
0	37	1	1	1	0	0	1	0	0	0	0	0	120	24	0	36.4	84	0	0	15	110	36.9	60	4.6	35.4	27.5	24	0.76	24	16	154	0.31	0	0	0
1	71	1	1	1	0	0	0	1	0	0	0	0								15	132	34.9	72	8.7	48.1	21.5	13	1.1	23	48	33	0.01	0	0	1
1	42	1	1	1	0	0	0	0	0	0	0	0			0			0		15	106	36.9	86	11.7	44.2	17.5	14	0.79	17	17	234	0.18	0	0	0
1	22	1	1	1	0	0	0	0	0	0	0	0	140	24	1	35.7	120	1	1	14	120		111	8.1	42.8	31.1	14	1.06	14	21	482	0.08	1		0
1	35	1	1	1	1	0	0	1	0	0	0	0			0	37		0	1	15	131	37	96	11.5	50	26.2	13	1.06	105	45	339	0.32	0	0	0
0	46	1	1	1	0	0	0	0	0	0	0	0	119		0	36	78	1	0	15	119	36	78	8.6	39.8	22.6	17	0.52	42	23	112	0.03	1		0
0	87	1	2	2	0	0	0	0	0	0	0	1	140	16	1	39.9	122	0	0	15	167	37.6	93	8.1	34.6	17	39	1.06	50	23	226	1	1		0
0	38	1	1	1	0	0	0	0	0	0	0	0						1		15	135	36.9	65	7.8	39.3	17.8	10	0.4	25	29	384	0.07	0	0	0
0	83	1	1	1	1	0	0	0	1	0	0	0	150	18	0	39.5	90	0	0	15	151	37.3	96	13.4	34.8	19.8	9	0.64	31	20	385	0.07	1		0
1	82	1		1	0	0	0	1	0	0	0	0	140	30	1	41.5	132	0	0	3	127		130	8.8	39.7	8.3	18	1.2	27	65	86	0.13	1		0
0	89	1	1	1	0	0	0	0	0	0	0	0	146	24	1	36.9	114	1	0	15	120	39.1	115	7.2	33.3	34	34	1.25	21	11	92	0.08	1		0
1	23	1		1	0	0	0	0	0	0	0	0			0	38.3	125		0	15	142	38.8	125	9.4	45.4	20.3	7	0.76	73	57	102	0.83	0	0	0
1	75	1		2	0	0	0	0	0	1	0	0								7	113	37.3	65	8.2	37.9	21.5	27	0.96	15	37	949	0.01	1		0
0	21	1	2	1	0	0	0	0	0	0	0	0	120	18	0	36.6	102	0	0	15	111	37.1	92	9.3	39.6	25.2	11	0.56	8	16	82		0	0	0
0	58	1	1	1	0	0	0	0	0	0	0	0	148	24	1		114	0	0	10	127	41.1	125	7.1	38.7	20.8	10	0.68	23	13	110	0.02	1	1	0
0	41	1	1	1	0	0	0	0	0	0	0	0	120	30	0	36.8	96	0	0	15	128	36.6	84	8.1	36.2	20.8	10	0.62	13	17	43	0.14	0	0	0
0	77	1		1	0	0	0	0	0	0	0	0	152	18	0	39.4	102	1	0	15	163	39.7	82	17.5	34.7	14.2	22	0.78	60	179	12594	3.21	1		0
0	81			1	0	0	0	0	0	0	0	0	88	40	0	38.7	108	0	0	14	88	39.2	107	15.1	49.7	17.1	61	1.74	37	83	264	2.53	1		0
0	21	1			0	0	1	0	0	0	0	0	121	15	0	35.8	59	0	0	15		36.2		5.8	37.9	24.2	7	0.66	10	15	69	0.01	0	0	0
1	42	1	1	1	0	0	0	0	0	0	0	0	132	18	0	37.1	102	0	1	15	137	36.6	95	9.1	48.9	16.3	24	1.39	45	32	218	0.24	0	0	0
0	49	1			0	0	0	0	0	0	0	0	110	18	0	36.7	84	1	0	15	121	36.4	72	7.8	43.7	23.2	11	0.55	12	15	67	0.03	0	0	0
0	39	1			0	0	0	0	0	0	0	0	172	24	0	36.7	102	1	0	15	165	36.5	92	6.3	39.4	25.4	10	0.63	31	25	47	0.29	0	0	0
0	26	2		1	0	0	1	0	0	0	0	0	130	18	1	37.8	90	0	0	15	133	36.9	93	10.2	38.4	27.5	7	0.59	19	20	95	0.3	1		0
1	73	1		2	0	0	0	0	0	0	0	0	128		0	36.8	93	1		15	128	36.8	93	4	37.9	15.7	15	0.51	16	16	103	0.03	0	0	0
0	35	1		1	0	0	0	0	0	0	0	0	104	18	0	36.9	96	0	0	15	96	36.1	70	5.8	37.8	21.2	13	0.64	16	19	40	0.04	0	0	0
1	20	1	1	1	0	0	0	0	0	0	0	0	190	109	1		108	0	0	9	119	37.4	101	13.7	44.4	26.6	22	1.91	69	37	564	2.09	1		0
1	79	1	1	1	0	0	0	0	0	0	0	0	130	19	0	37.7	108	0	0	15	126	38	107	10.9	38.4	14.6	12	0.88	18	21	68	0.45	0	0	0
1	42	1		1	0	0	0	0	0	0	0	0			0			0						6.2	44.6	20.3	19	1.01	30	22	159	0.08	1		0
1	68		1	2	0	0	0	0	0	0	0	0	110	18	0	36.1	72	0	0	15	153	35.8	71	11.1	41.6	28.9	12	1.02	23	23	73	0.25	0	0	0
1	60	1	1	1	0	0	0	0	0	0	0	0			0			0	1	15	127	36	72	9.8	47.9	23.8	35	2.95	39	40	232	0.97	0	0	0
1	47			1	0	0	0	0	0	0	0	0	184	18	1	36.3	120	0	0	15	192	37.8	132	8.5	44.4	9.9	10	0.73	53	109	379	0.04	1		0
1	58	1	1	1	0	0	0	0	0	0	0	0								15	148	36	75	7.4	45.5	19.3	25	1.06	29	30	86	0.04	0	0	0
0	80	1	1	1	0	0	0	0	0	0	0	0	110		1	38.9	114	0	0	13	152	37.5		12.4	43.9	19	39	0.72	30	74	2366	0.19	1		0
1	30		2	1	0	0	0	0	0	0	0	0								15	120	35.4	92	19.9	53.4	36.5	15	1.79	33	34	66	0.42	0	0	0
1	43		2	1	0	0	0	0	0	0	0	0								15	131	36.5	103	11	49	23	25		23	21	132	0.16			0
1	84	1		1	0	0	0	0	0	0	0	0	130	18	0	37	90	0	0	15	127	37	89	5.6		21.6	23	1.39				0.04	0	0	0
1	20		2	1	0	0	0	0	0	0	0	0	119	12	0	36.7	75	0	0	15	119	36.7	75	8.8	43.4	27.1	10	1.03	23	12	322	0.01	0	0	0
0	91	1		2	0	0	0	0	0	0	0	1			1	39.1		0	0	13	126	35.5	62	6.7	32.2	16.8	18	0.27	7	11	19	0.62	1		0
1	18	1	1	1	0	0	0	0	0	0	0	0	134		0	36.9	80	0	1	15	142	36.4	69	9	39.3	29.4	20	0.84	25	47	759	0	1		0
1	26	1	1	1	0	0	0	0	0	0	0	0	122		1	39.7	96	0	0	15	122		97	12.9	39	27	12	0.96	20	17	429	0.77	1
1	93	1		1	0	0	0	0	0	0	0	0	176	12	1	41.9	120	0	0	9	146	41	116	10.6	32	22.7	27	1.04	33	9	189	0.03	1
1	30	1	1	1	0	0	0	0	0	0	0	0	136		1	35.5		0		11	142	35.5	86	5.9	47.2	22	16	0.86	39	32	286	0.02	1		0
1	31	1	1	1	0	0	0	0	0	0	0	0	150		0	36.9	80	0	1	15	157	36.9	90	9.6	50.9	30.4	15	0.9	22	25	240	0.08	1		0
0	79	1		2	1	0	0	0	0	0	0	1	115		1	41.1	120		0	6	171		120	13.2	34.8	27.8	27	0.85	108	38	445	1.62	1		1
0	81	1		2	1	0	0	1	1	1	0	1	132	20	1	37.6	87	0		15	127		92	6.8	37	14.4	19	0.65	32	17	899	0.02	1		0
0	85	1	1	1	0	0	0	0	0	0	0	0	99	24	1	39	100	0	0	14	128	35.8	78	7.4	29.9	15.3	20	0.71	16	28	392	0.02	1		0
1	38	1	1	1	0	0	0	0	0	0	0	0	85	40	1	39.6	100	1	0	3	110	40.6	154		44	22.5	8	1.48	33	25	313	0.04	1	1	0
1	22	1	1	1	0	0	0	0	0	0	0	0								14	130		90	15.1	52.5	34.5	31	2.95	27	59	173	0.42	1		0
1	56	1	1	1	0	0	1	0	0	0	0	0	71	40	1	36.8	97	0	1	10	92		97	15.4	45.9	26.5	31	2.17	29	22	177	0.03	1		0
1	18		1	1	0	0	0	0	0	0	0	0	110	15	0	37.6	77	0	1	15	110	37.6	77	8.2	43.9	24.9	16	1	22	13	430	0.1	0	0	0
1	75	1	1	1	1	1	0	0	1	0	0	0	124	20		36.1	75	1		15	124	36.1	75	9.6	42.3	19.9	18	1.2	25	21	81	0.1	0	0	0
1	20		1	1	0	0	0	0	0	0	0	0	115	15	0	35.8	76	0	0	15	115	35.8	76	5.8	46.8	22.5	11	1.1	21	24	160		0	0	0
1	22	1	1	1	0	0	0	0	0	0	0	0	130	26		37.1	113	0		15	150	37.1	113	19.8	48.9	34.5	22	2.3	38	88	499		0	0	0
0	61				0	0	0	0	0	0	0	0	118	37		38.4	112			10	118	38.4	112	10.9	37	19.8	26	0.8	20	23		0.4	1		0
1	86			2	1	0	0	0	0	0	0	0	130	24		37.1	81		0	15	130	37.1	81	4.7	30.6	29	20	0.7	23	9	79	3.16	0	0	0
0	67				1	0	0	0	0	0	0	0	114	24		38.4	118			15	114	38.4	118	11.6	39.7	18.1	14	0.8	105	58	5182	12.94	1		0
1	63	1	1	1	0	0	0	0	0	0	0	0	92	50	1	40.5	158	0	0	6	94	39.1	160	15.7	43.7	34.5	51	5.3	54	60	367	0.34	1		0
0	61	1		1	1	0	0	1	0	0	0	0	100	30	1	41.6	169			10	78	41.2	176	16	39.9	22.7	15	1.7	77	54	68	0.09	1	1	0
1	38	1	1	1	0	0	0	0	0	0	0	0								15	157	36.9	109	14.88	52.7	26.7	24.9	1.7	31	16	400	0.1	0	0	0
1	37	1	1	1	0	0	0	0	0	0	0	0								15	120	37.5	81	8.2	49.5	33.6	21.8	1.7	21	15	249	0.1	0	0	0
1	65	1		2	0	0	0	0	0	0	0	0	133	15	0	39.5	108		0	15	133	39.5	108	8.66	40.7	15.3	10.3	0.7	96	86	107	1	0	0	0
1	25		1	1	0	0	0	0	0	0	0	0	113	18	0	38.8	80	0	1	15	114	38.8	76	5.24	40.1	17.7	13.9	0.6	24	17	192	0.4	0	0	0
1	18	1	1	1	0	0	0	0	0	0	0	0	124	30	0	39.2	118	0	1	13	113	37.2	109	6.83	41	24.1	13.8	0.9	16	10	366	0	0	0	0
1	78	1	1	1	0	0	0	0	0	0	0	0	104	24	1	39.2	100	0	0	15	110	36.6	91	6.7	39	10.4	25.5	1.6	19	47	559	0.3	0	0	0
1	75	1	1	1	0	0	1	0	0	0	0	0	168	42	1	39		0	0	15	143	38.1	78	6.51	40.2	24.2	18.2	0.8	12	13	39	0	0	0	0
1	62	1	1	1	0	0	0	0	0	0	0	0	126	16	0	36.5	102	1	1	15	160	36.5	79	13.24	55.3	33.1	40.7	3.4	28	24	286	0.8	0	0	0
1	68			1	0	0	0	0	0	0	0	0	149	16	0	36.9	83		0	15	123	38.6	79	6.57	42.1	10.1	18.3	1	44	26	1060	10	0	0	0
1	23	2	1	1	0	0	0	0	0	0	0	0	130	16	1	37.1	81	0	1	15	130	37.1	81	5.92	42.5	22.5	16.9	0.9	16	23	382	0.1	0	0	0
1	73	1	2	1	0	0	0	0	0	0	0	0	123	20	0	39.6	111	0	0	15	116	39.3	102	12.65	35.3	17.4	17.7	0.8	12	20	130	0.3	0	0	0
1	64	1	1	1	1	0	1	0	0	0	0	0	101	30	0	39.7	128	0	1	15	99	39.7	115	5.35	38.1	7.6	22.3	1.1	44	24	533	2.7	0	0	0
0	77	1	1	1	0	0	0	0	0	0	0	1	107		1	38.3	109	0		14	107	38.3	109	10.17	40.9	29.3	21.6	1	18	15	136	0	0	0	0
1	86	1		2	0	0	0	1	0	0	0	1	142		1	38.9	138			14	164	38.4	122	7.78	45.6	18.6	24.8	0.73	21	20	57	0.08	1
1	23	1	1	1	0	0	0	0	0	0	0	0	159		1	35.2	81	0	1	10	159	35.2	81	8.7	50.4	25.2	12	0.95	17	23	182	0.03	0	0	0
1	51	1	1	1	0	0	0	0	0	0	0	0	190		1		180	0	1	15	96		180	11.4		22	10	2.42	77	68	206	0.21	1		0
0	77	1		2	0	0	1	0	0	0	0	0	43	12	1	40.2	137	0	0	3	43		137	12.5	37.9	4.13	35	1.19	34	16	303	0.01	1	1	0
0	79				0	1	0	0	0	0	0	0	73	16	1	38.1	130	0	0	9	73	38.1	130	19.7	40.3	17.2	60	2.43	23	34	113	6.37	1		0
1	18	1		1	0	0	0	0	0	0	0	0	115		0	36.5	98	1	0	15	115	36.5	98	15.8	46.8		18.9	0.9	24	9	244	0	0	0	0
1	36		1	1	0	0	0	1	0	0	0	0								15	142	37.2		15.5	47.4		23.1	1.26				0.7	0	0	0
0	32		1		0	0	0	0	0	0	0	0								15	176	37.4	80	6.5	43.3		6.7	0.48	120	51	186	0	0	0	0
1	31		1	1	0	0	0	0	0	0	0	0	138	28	0	36.7	100	1		15	163		94	12	47.8		19.1	1.01	21	6	159	4.9	0	0	0
1	71		1	1	0	0	0	0	0	0	0	0	100	28	0	36.6	78	0	0	15	102		92	5.8	42.6		22.4	1.12	21		169	0.4	0	0	0
0	68		1	1	0	0	0	0	0	0	0	0	140	30	1		138	0	0	13	130		133	13.7	41.8		26.6	1.01	71	40	1256	0	1		0
1	47		2	1	0	0	0	0	0	0	0	0	120	24	0	37.6	80	0	0		110	37.2	79	9.8	40.1		17.6	0.79	21	13	304	0	0	0	0
1	52			1	0	0	0	0	0	0	0	0								15	114	35.1	86	8.8	48.2		21.7	2.03	19	13	92	0	0	0	0
1	21		1	1	0	0	0	0	0	0	0	0	130	20	0	37.7	86	0	0	15	128	37.7	78	14.1	52.5		20	1.46	42	17	2378	0.2	0	0	0
1	57			1	0	0	0	0	1	0	0	0								15	111	39.5	97	15.8	43.3		9.3	1.1	16	17	68	1.8	0	0	0
1	40		1	1	0	0	0	0	0	0	0	0								15	142	37.4	109	15	48.8		34.8	2.3	26	32	240	1.2	0	0	0
1	31		1	1	0	0	0	0	0	0	0	0	140	30	0	36.4	116	0		15	128			11.8	50.2		15.5	1.71	64	45	201	0.1	0	0	0
1	23			1	0	0	0	0	0	0	0	0	116	20	0	37.3	130	0	0	15	116	37.3	130	14.6	59.2		12.7	1.53	26	14	327	0	0	0	0
0	37			1	0	0	0	0	0	0	0	0									123	36.1	68	5	35.2		10.3	0.58	19	15	59	0	1
1	73		1	1	0	0	0	0	0	0	0	0									117	36	64	13.7	46.9		28.2	3.64	54	37	328		1
1	56		1	1	0	0	0	0	0	0	0	0									120	37.2		18.7	50.3			2.07	26	16	168	1.9	0	0	0
1	60		1		0	0	0	0	0	0	0	0									143	35.6	96	18.8	51.1		26.4	2.76	29	8	218		1		0
1	33		1	1	0	0	0	0	0	0	0	0	114	24	0	36.6	100	0	0		108	36.4	89	4.8	44.9		11.8	0.87	16	11	115	0	0	0	0
1	35		1	1	0	0	0	0	0	0	0	0	110	20	0	36.3	75	0			104	37.4	74	11.5	59.1		14.4	2.19	67	88	170	0	0	0	0
1	38		1	1	0	0	0	0	0	0	0	0	112	24	0	36.3	112	0	1		129	36.2	88		49.7		16.6	1.78	35	43	166	0.1	0	0	0
1	18			1	0	0	0	0	0	0	0	0									115	37.5		14.8	46.1		14.5	2.21	18	14	346	0.3	0	0	0
1	55			1	0	0	0	0	0	0	0	0	100	42	0	37.7	102	0	0		122	40.2			32		20.7	1.37	219	42	28989	25.4	1		0
0	81			1	0	0	0	0	0	0	0	0								15	160	36.3	92										0	0	0
1	40	1	1	1	1	0	0	0	0	0	0	0								15	127	37.7	107	16.6	43.9		18.1	1.76	29	28	267	1.8	0	0	0
1	40		1	1	0	0	0	0	0	0	0	0	120	48	1	35.6	87	0			120	35.6	76	8.7	42.8		23	1.44	22	13	278	0.2	0	0	0
1	41		1	1	0	0	0	0	0	0	0	0	160	30	0	36.8	132	0	1		140	37.1			42.4		20.4	1.01					0	0	0
1	24		1	1	0	0	0	0	0	0	0	0									119	36.9		8.2	50.4		15.9	1.1	33	20	265	0.6	0	0	0
1	59		1	1	0	0	0	0	0	0	0	0									133	36.1	93		42		19.9	0.63	19	10	258	1.4	0	0	0
1	58		1	1	0	0	0	0	0	0	0	0									175	36.5	103		48.1		29.2	1.47					0	0	0
1	71		1	1	0	0	0	0	0	0	0	0								15	134	36	75	4.9	40		22.4	0.86	22	15	185	0.2	0	0	0
1	33			1	0	0	0	0	0	0	0	0									110	36.8	100	5.7	42.6		16.7	0.98	21	19	240				0
1	51		1	1	0	0	0	0	0	0	0	0									120	36.8		15.6	52		24.8	3.23	32	33		0.3	0	0	0
0	80		1	1	0	0	0	0	0	0	0	0									157	38		15.7	41.7		12	0.58	30	24	94	0.6	0	0	0
1	77		1	1	1	0	0	1	0	0	0	0	170	24	1	38.7	113	0	0		159	38.7	113	4.8	35.6		20	1.15	20	20	329	0.3	0	0	0
1	37	1		2	0	0	0	0	0	0	0	0	139	54	1	41.9	137			3													1		0
1	52	1		2	0	0	0	0	0	0	0	0	110	30	1	42	150	0	0														1
0	92	1		2	0	0	0	0	0	0	0	0	80	54	1	39.5	138		0														1		0
1	63	1	1		0	0	0	0	0	0	0	0	159	36	1	41.8	111			12	165	40	114	4.9	37.8	19.3	7	0.9	17	9	165	0.5	1	1	0
1	90			2	0	0	0	0	0	0	0	1	80	42	1	40.4	138	0		3	61		33	19	43.1	26.5	54	2.66	25	77	1713	4.1	1	1	0
1	65	1	1	1	0	0	0	0	0	0	0	0	112	42	1		142	0	0	15	125	40.1	140	7.7	42.1	18.3	15	0.77	17	58	458	36.4	1		0
0	88	2		2	0	0	0	0	0	0	0	0	40	30	1	42	100	0	0	3		41.4	121	8.5	25	5.3	31	1.33	45	132	302	0	1
0	74	1	1	2	0	0	1	0	1	0	0	1	90	18	1	38.6	120	0	0	14	80	38.8	114	9.1	38.5	16.7	18.7	0.85	20	9	119	0.1	1
0	84	1		1	0	0	0	0	0	0	0	0	155	24	1	37.8	120	0	0	9	184	37.6	150	9.8	56.6	25.9	111.5	1.53	19	11	70	1.71	1		0
1	62	1	1	2	1	0	1	0	0	0	0	0	160	30	1	38.8	144	0	0	14	135	40.2	135	10	32.2	20.3	18	1.3	16	28	102	0.25	1		0
0	73	1		1	1	0	0	0	1	0	0	0	110	45	1	43	120	0	0	3	93	43	128	7	28.7	26.4	19.7	1	38	25	100	0.2	1	1	0
1	58	1	1	1	0	0	0	0	0	0	0	0	90	30	1	42	108	0	0	3	77	42	132	3.5	40	11.4	22	1.3	41	34	446	0	1	1	0
0	74	1	1	1	0	0	0	0	0	0	0	0	118	18	1	39.1	118	0	1	15	118	42.1	118		35	25.1	17	0.49	25	36	127	0	1		0
1	67	1	1	1	0	0	0	0	0	1	0	0	130	18	1	38.8	110	0	0	15	130	37.7	104	18.1	47.2	16.7	18	1.24	16	33	256	0	1		0
1	33	1	1	1	0	0	1	0	0	0	0	0	90	46	1	41.9	137	0	0	4	84		137	12.2	44.8	31	21	1.41	44	45	1209	0.38	1	1	0
1	87	1	1	1	0	0	0	0	1	0	0	1	120	30	1	37.6	114	0	0	14	90	38.6	108	9.1	38.9	22.6	26.4	1.5	29	18	176	0	0	0	0
1	34	1	1	1	0	0	0	0	0	0	0	0	126	18	0	36.5	101	0	0	15	129	37.3	91	10.5	43.9	39.8	18.6	0.88	15	16	140	0	0	0	0
1	47	1	2	1	0	0	0	1	0	0	0	0	111	30	0	37.3	100	0	1	15	191	37.8	106	10.8	51.7	24.9	22.1	2.03	16	15	312	2.8	1		0
1	75	1		1	1	0	1	0	1	0	0	0	140	32	1	39.7	80	0	0	11	166	38.3	89	10.8	41.9	20	27.9	1.29	81	39	2423	1.4	1		0
1	55	1	1		1	0	0	0	0	0	0	0	124	42	1	40	170	0	1	14	156	39.8	190	9.3	42.2	7.9	12.7	1.28	50	19	433	0	1		0
0	78	1	1	1	0	1	0	0	0	0	0	0	148	18	1	38.8	83	0	0	15	148	36.6	80										0	0	0
0	41	1		1	0	0	0	0	0	0	0	0								15	124	36.8	87	7.7	37.8	40.3	7.1	0.65	21	20	141	0	0	0	0
1	55	1	1	1	0	0	0	0	0	0	0	0								15	118	36.8	105	11.8	50.7	31.1	48	3.69	26	29	510	2.23	1
1	39	1	1	1	0	0	0	0	0	0	0	0	99	24	1	36.2	100	0	1	15	113	34.9	94	8.6	50.8	24.5	22	1.79	32	28	160	0.1	0	0	0
0	79	1		2	0	0	1	0	0	0	0	1	130	14	1	36.9	62	0	0	15				2.9	39	11.6	17.5	0.57	26	13	76	0	0	0	0
1	67	1		1	1	0	0	0	0	0	1	0								15	121	37.8	79	7.5	32.7	14.1	37.6	3.1	24	25	71	8.9	0	0	0
1	27	1		1	0	0	1	0	0	0	0	0								15	130	38.6	114										0	0	0
1	88	1		2	0	0	0	0	0	0	1	0	113	18	1	39	94	0	0	14	137	38.5	92	5.9	33.9	17.5	24	3.03	7	14	51	0.03	0	0	0
0	89	1		2	1	0	0	0	0	0	0	0								15	143	36.3	92	6.8	38.9	17.6	22.2	0.64	20	18	103	0.13	0	0	0
1	65	2		2	0	0	0	0	0	0	0	0	94	32	1	41.6	132	0	0	3	88	40.5	114	13.1	26.1	34.7	31.7	1.2	92	40	89	25.42	1		0
1	44	1		1	0	0	0	0	0	0	0	0								15	102	36	78	14.2	48.2	41.7	23.9	1.46	24	19	360	0.04	0	0	0
1	56	1		1	1	0	0	0	0	0	0	0								15	142	39.2	125	14.8	42.3	24	22.6	0.74	18	23	65	0.5	0	0	0
1	28			1	0	0	0	0	0	0	0	0								15	135	36.1	79	10.5	47	21	15.4	0.92	17	16	140	0.04	0	0	0
0	28	1	2	1	0	0	0	0	0	0	0	0								15	135	37.4	77	5.7	40	24.8	6.1	0.7	19	19	103	0.23	0	0	0
1	92	1		2	1	1	0	0	0	0	0	1								15	134	36.4	61										0	0	0
1	35	1	1	1	0	0	0	0	0	0	0	0								15	129	38.5	91										0	0	0
1	82	1		1	1	0	0	0	0	0	0	0								3	82	41.6	117	7.6	34.6	6.3	22.4	1.46	242	73	2744	0.03	1	1	0
1	85	1	1	1	0	0	0	0	1	0	0	0								15	156	38.6	77	13.6	35.1	30.2	16.8	0.95	17	11	160	0.49	0	0	0
0	20	1		1	0	0	0	0	0	0	0	0								15	111	36.2	76	5.5	36.3	24.6	9	0.55	15	9	58	0	0	0	0
1	78	1		1	1	0	0	0	0	0	0	0			0			0	0	15	165	36.6	77	6.1	43.4	18.6	12.4	0.63	23	29	41	0	0	0	0
1	73	2		1	1	0	0	1	0	0	0	0	73	40	1	41.7	134	1	0	7	80	40.9	136	7.1	42.2	13.7	24.5	2.03	34	13	68	0.1	1		0
0	74				0	0	1	0	0	0	0	0								14	131	38.6	94	7.6	29.2	14.9	16.4	0.86	443	141	26372	0.35	1		0
0	73	1		1	0	0	0	0	0	0	0	0	105	45	1	41.8	163	0	0	4	128	39.5	160	4.3	39.2	14	17	1.59	244	124	257	0.71	1	1	0
1	61	1		1	0	0	1	0	0	0	0	0	143	36	1	38.2	160	0		3	93		171	9.9	42.7	39.5	12.3	1.4	30	17	325	0.9	1	1	0
0	79	1			0	0	0	0	0	0	0	0	118	26	0	36.6	75				153	36.6	83	9.4	28.6	14.8	57.1	2.2	26	11	244	4.3	1		0
0	81	1			1	1	0	1	0	0	0	0	123	72	1	41.3	111			3	165		115	13.6	40.1	12.8	18.6	1.1	52	40	428	0	1	1	0
0	73	1			0	0	0	0	0	0	0	0	68	48	1	36.7	90			9	133	36.7	96	12.9	53.9	13.6	43.6	1.5	2585	2167	38	3.6	1	1	0
0	21	1		1	0	0	0	0	0	0	0	0	100	18	0	37	90		0	15	108	36.4	82	5	39.2	17	14	0.67	16	8	76	0.01	0	0	0
0	62	1		1	0	0	0	0	0	0	0	0	118	18	0	37.6	114	0	0	15	150	38.4	107	4.6	37.7	16.8	15	1.06	21	9	104	0.04	0	0	0
1	33	1		1	0	0	0	0	0	0	0	0	108	18	0	37.2	120	0	0	15	164	37.6	88	5.4	44.8	18.8	16	1.03	17	17	168	0.05	0	0	0
1	39	1	1	1	0	0	0	0	0	0	0	0								15	112	36.6	90	8.8	44.1	9.8	22	0.8	22	16	218	0.02	0	0	0
1	18	1	0	1	0	0	0	0	0	0	0	0	102	24	0	36.8	72	1		15	102		72	10.4	46	21.5	13	0.75	21	17	109	0.01	0	0	0
0	69	1	1	1	0	0	0	0	0	0	0	0	108	18	1	38.8	90	1	0	15	122	39.3	92	7.6	36.2	21.4	20	0.57	30	15	146	0.345	0	0	0
1	77	1	1		0	0	0	0	0	0	0	0	100	18	0	38.5	126	1		15	94	38.2	104	11	34.2	23.2	29	1.29	136	88	60	4.894	0	0	0
1	33	2	0	1	0	0	0	0	0	0	0	0								15	128	36.9	117	16.1	49.2	39.3	28	2.3	34	40	394	0.095	1	0	0
1	80	1	1		1	0	0	0	0	0	0	0	160	24	1	39.3	90	0	0	15	164	38.9	100	11.8	34.3	18.4	18	0.9	103	52	49	0.461	0	0	0
1	22	1		1	0	0	0	0	0	0	0	0								15		36.7		17.4	48.8	36.3	46	2.83	36	41	993		0	0	0
1	42	1	1	1	0	0	0	0	0	0	0	0								15				17.8	46	31.6	42	3.1	41	22	704	0.159	0	0	0
0	70	1		1	0	0	0	0	0	0	0	0	165	25	1	37.1	122		0	12	135	38.4	119	14.1	45.6	22.2	18	0.6	19	24	90	0.283	1	0
1	79	1	1	2	1	0	0	0	0	0	0	0	116	18	0	39.5	100	1	0	15	120	37.5	102	8.42	33.6	11.4	19	0.79	30	15	69	8.6	1	0	0
0	23	2	1		0	0	0	0	0	0	0	0						1		15	117	37	88	10.84	34.1	25.9	12	0.61	20	10	438	0.2	0	0	0
0	87	1		1	0	0	0	0	0	0	0	0	140	30	1	39.2	92	0	0	14	135		88	12.5	31.9	13.4	29	1.79	29	17	620	15.91	1	0	1
0	83	1	1	1	1	0	0	1	0	0	0	0	166	24	1	38.5	126	0	0	14	166	38.9	126	9	35	25.3	22	0.77	23	11	210	0.05	1	0	0
0	81	1	1	1	0	0	0	0	0	0	0	0	162	18	0	38	82	0	0	15	171	37.4	78	5	28.4	15.2	21	0.95	26	14	195	0.15	0	0	0
1	28	2		1	0	0	0	0	0	0	0	0	155	18	0	37	83	0	0	15	150	36.7	83	6.5	46.4	23.9	14	0.75	20	17	192	0.05	0	0	0
1	37	1	1	1	0	0	0	0	0	0	0	0	114	18	0	36.6	82	0	1	15	120	36.6	76	16.6	50.4	37.6	17	1.03	26	26	341	0.11	0	0	0
1	20	1	1	1	0	0	0	0	0	0	0	0								15		37		13.1	46.7	36	24	0.94	22	14	106	0.02	0	0	0
1	68	1		1	0	0	0	0	1	0	0	0	170	24	1	39.9	150	1	0	9	161	39.8	140	14.3	42.5	34	42	1.09	49	50	359	0.09	1	1	0
1	45	1	1	1	0	0	0	0	0	0	0	0	120	24	0	37.5	96		1	14	122	37.5	74	14.8	45.1	25.6	26	1.69	24	17	182	0.52	0	0	0
1	36	1		1	0	0	0	0	0	0	0	0	140	30	1	39.3	126	0	0	7	134	38.9	108	17.3	44	20.7	11	0.72	24	51	65	3.41	1	1	0
1	46	1	1	1	0	0	0	0	0	0	0	0	110			36.4	132			15	160	38.1	116	13	55.9	28.2	23	2.89	50	109	382	0.14	1	0	0
1	53	1	1	1	0	0	0	0	0	0	0	0			0	36.4		0		15	180	36.6	96	1.7	25	6	8	0.53	150	62	1103	0.22	1	0	0
1	93	1	0	2	0	0	0	0	0	0	0	0	164	30	0	39	110	0	0	15	161	39	104	7.1	37.8	7.4	24	0.69	34	27	98	1.37	1	0	0
1	63	1	1	1	1	1	0	0	0	0	0	0	188	16	0	37.4	88	0	0	15	168	37	84	5.8	20.1	21	94	5.04	15	9	261	0.8	1	0	0
0	19	1	1	1	0	0	0	0	0	0	0	0	129	30	0	37.4	89	0	0	15	140	37.6	85	6.5	36.1	29.1	13	0.34	24	19	80	0.2	0	0	0
0	85	1		1	1	0	0	0	0	0	0	1	153	16	1	36.5	78	0	0	15	161	36.5	87	6.0	34.3	18.5	10	0.36	33	13	91	0.2	1	0	0
1	79	1	1		0	0	0	1	0	0	0	1	84	30	1	37.5	149	0	0	15	106		88	8.2	45.9	15.8	38	2.34	150	67	328	1.2	1	0	1
1	37	1	1	1	0	0	0	0	0	0	0	0								15	136	36.6	95	8.9	41.8	24.6	14	0.63	21	25	151	0.1	0	0	0
0	85	1	0	1	0	0	0	0	0	0	0	0	143	24	0	38.7	84	1		15	140	38.3	98	37.5	23.5	123	28	0.53	35	19	599	4.2	1	0	0
1	19	1	1	1	0	0	0	0	0	0	0	0								15	104	37	110	18.8	47.1	31.5	22	2.52	39	24	361	0.3	1	0	0
0	80	1	0	1	1	0	0	0	0	0	0	0	121	20	1	41.2	110	1	0	15	116	39.1	88	8.8	30.1	12.3	16	0.90	44	23	399	5.9	1	0	0
1	30	1	1		0	0	0	0	0	0	0	0	159	21	0	37	100	1	1	15	148	36.3	83	5.1	44	24.5	13	0.79	31	41	449	0.6	0	0	0
1	78	1	1	1	0	0	0	0	0	0	0	0	124	30	0		120	0	0	15	130	40.3	122	11.87	41.3	14.9	14.4	1.24	42	38	163	0.16	1	1	0
1	79	1	1	1	0	0	0	0	0	0	0	0								15	142	37.2	90										0	0	0
1	38	1	0	1	0	0	0	0	0	0	0	0	116	24	1	40.1	168			4	135	38.3	135	6.0	47.9	14.8	15.0	1.68	123	56	832	0.60	1	1	0
1	39		1	1	0	0	0	0	0	0	0	0								15	125	36	89	9.1	45	26.5	14.2	1.06	66	31	108	0.03	0	0	0
1	45			1	0	1	0	0	0	0	0	0								15	121	36.7	60	7.25	46.4	28.1	14.1	0.90	28	32	148	0.03	0	0	0
0	36			1	0	0	0	0	0	0	0	0								15	125	35.2	85										0	0	0
1	73		1	1	0	0	0	0	0	0	0	0								15	139	37.5	78	6.5	46.2	16.7	26.5	2.04	66	36	165	0.59	0	0	0
1	36			1	0	0	0	0	0	0	0	0								15	106	36.6	92	9.8	50	23.1	38.6	2.47	18	20	204	0.15	0	0	0
0	81	1	1	1	1	0	0	0	0	0	0	0	121	24	1	40.5	120	0		13	103		101	8.1	31.5	45.3	30.0	2.16	34	18	257	0.11	1	1	0
1	52		1		0	0	0	0	0	0	0	0								15	131		88	10.1	46.9	42.6	25.8	1.56	34	25	1186	0.17	0	0	0
0	38		1	1	0	0	0	0	0	0	0	0								15	123	37.4	93	8.4	42.1	33.5	12.3	0.92	21	13	372	0.54	0	0	0
1	88	1	1		0	1	0	0	0	0	0	0								0	158		117	10.0	37.6	19.2	28.5	1.69	30	10	260	3.26	1	1	0
1	47	1	1	1	0	0	0	0	0	0	0	0	168	18	0	35.4	72	0	0	15	140	37.2	62	5.9	38.7	12.9	16	0.51	53	32	302	0.06	0	0	0
0	39	1		1	0	0	0	0	0	0	0	0	124	18	0	38.1	84	1	0	15	102	37	72	10.3	36.4	12.3	8	0.79	46	11	91	0.01	0	0	0
1	42	1		1	0	0	0	0	0	0	0	0	130	18	0	38.1	96	0	0	15	124	38.9	89	8.1	40.4	20.1	17	0.83	14	13	66	0.99	1	0	0
1	24	1	1	1	0	0	0	0	0	0	0	0	120	18	0	37.3	114	1	0	15	124	37.3	122	5.9	44.6	27.3	15	0.67	22	27	53	0.07	0	0	0
1	24	1	1		0	0	0	0	0	0	0	0	136	18	0	37	72	1	0	0
0	21	1		1	0	0	0	0	0	0	0	0	120	18	0	36.3	72	0	0	0	110	36.7	76	5.3	35.6	17.3	10	0.71	20	9	251	0.01	0	0	0
0	20	1		1	0	0	0	0	0	0	0	0	120	18	0	36.5	78	0	0	0	120	38.2	104	4.9	40.3	17.5	9	0.76	16	8	325	0.01	0	0	0
	48	1	1	1	0	0	0	0	0	0	0	0	126	24	0	35	84	0	1	0	138	36.3	84	12.1	47.8	31.8	29	2.8	44	22	1672	0.1	0	0	0
1	34	1		1	0	0	0	0	0	0	0	0	140	18	0	36.6	96	1	0	15	134	35.5	86										0	0	0
1	43	1		1	0	0	0	0	0	0	0	0	130	24	0	35.7	120	1	1	14	123	36.6	100	12.8	55.4	28.7	20	2.4	36	10	1428	0.1	1	0	0
1	58	1		1	1	0	0	0	0	0	0	0	95	25	1	35.8	68	1	1	6	93	34.9	69	15.9	40.5	15.7	29	1.4	18	11	84	0.44	1	0	0
1	44	1	1	1	0	0	0	1	0	0	0	0	134	24	0	36.4	110	1	1	15	124	36.5	105	10.9	47.6	27.7	23	1.8	42	43	758	0.03	1	0	0
1	55	1	1	1	0	0	0	1	0	0	0	0	78	20	1	38.4	111	0	0	15	78	37.2	100	8.4	43.6	22.2	22	2.0	41	39	377	0.03	0	0	0
0	51	1	0	2	0	0	0	0	0	0	0	0	130	30	1	40.4	140	0		9	88	40.5	131	11.1	49.7	22.8	73	3.0	475	103	31995	4.87	1	0	0
1	36	2	1	1	0	0	0	0	0	0	0	0	110		1	40.3	98	0	0	15	110		92	5.9	49.2	28	15.1	1.54	40	36	182	0.05	1	1	0
1	54	1		1	1	0	0	0	0	0	0	0	78		1	35	96	1	0	15	80	35.6	90	11.8	49.5	17.9	26.4	2.55	33	42	144	0.13	1	1	0
1	47	1		1	0	0	1	1	0	0	0	0	130	30	1	40.3	102	0		3	110	40.5	82	10.5	47	12	13.6	1.21	73	51	113	0.08	1	1	0
1	21	2		1	0	0	0	0	0	0	0	0	138	18	0	37	96		0	15	140	37.3	95												0
1	39	1	1		0	0	0	0	0	0	0	0								0
1	87	1	0	1	1	1	0	0	0	0	0	0								0
	42		1	1	0	0	0	0	0	0	0	0	140	18	0	36.8	102	0	0	15	149	37	93	6.8	46.4	19.2	12.7	0.78	26	54	77	0.13	0	0	0
0	49		0	1	0	0	0	0	0	0	0	0	102	18	0	36.4	72		0	15	126	36.5	73	4.9	38.8	23.4	14.8	0.59	26	26		0.01	0	0	0
0	24	1		1	0	0	0	0	0	0	0	0	110	24	0	36.1	86	0	0	15	105	36.5	93	3.4	38.3	29.8	9.5	0.78	22	13	8.5	0.02	0	0	0
1	77	2		1	1	0	0	0	0	0	0	0						0	0	10	111	40	157	53	42.3	20.6	24	1.42	30	39	186	0.37	1	1	0
0	65	1		2	0	0	1	0	0	0	0	0	59	60	1	41.7	124	0	0	13	96		92	12.1	41	23.7	85	3.68	269	95	6555	1.69	1	1	0
1	43	1	1		0	0	0	0	0	0	0	0	93	30	1	42.6	167			6	93		167	6.9	44.3	34.1	27	3.63	124	191	264	0.45	1	1	1
1	48	1		2	0	0	1	1	0	0	0	0	122	24	1	42	150	0	0	3	117		160	14.4	30	19	28	2.8	239	82	6835	0.12	1	1	0
1	82	2		1	1	0	0	1	0	0	0	0	150		1	39.3	90	0	0	14	157		91	4.7	32.6	12.8	14.4	1.13	28	21	115	4.65	1	0	0
1	76	1	1	1	0	0	0	1	1	0	0	0	168		1	37.7	81	0	0	15	151	37.8	78	8.3	38.7	22.4	19.3	0.76	16	18	115	0.03	0	0	0
1	62	1	1	1	0	0	0	0	0	0	0	0	101		0	36	60	0	0	15	138	36.4	56	9.3	49.3	23	35.5	1.54	28	20	174	0.83	0	0	0
0	90	1		2	0	0	0	0	0	0	0	0	214		1	39.9	107	0	0	11	214	39.9	107	4.4	37.9	14.9	12.5	0.45	64	13	63	0.04	1	0	0
1	70	1		2	0	0	0	0	0	0	0	0				42.5		0	0	3				9.2	41.6	13.1	22.7	1.47	145	151	113	0.12			1
1	48	1		1	0	0	0	0	0	0	0	0	167			40.7	150	0	0	4	120		151	10.4	39.2	8.5	20.5	1.91	180	45	2328	15.56	1	1	1
1	41	1	1	1	0	0	0	0	0	0	0	0	133		1	36.4	90	1	1	15	133	36.4	90	19.5	55.7	31.4	34.1	1.74	37	40	192	0.59	0	0	0
1	49	1	1	1	0	0	0	0	0	0	0	0	155		0	36.6	76	1	0	15	155	36.6	76	16.4	39.4	31.5	15.9	0.7	24	18	104	0	0	0	0
1	49		1	1	1	0	0	0	1	0	0	0								0	84	35.4	57	14.0	48.1	31	30.9	2.7	25	24	380	0.6	1	0	0
1	57			1	0	0	1	0	0	0	0	0	80		0	37.5		0		15	103	35.4	109	7.4	38.6	27.4	30.0	1.5	16	11			0	0	0
0	68			1	0	0	0	0	0	0	0	0								15	167	36.6	81	8.3	44.6	19.4	11.8	0.6	19	17	97	0	0	0	0
1	47			1	0	0	0	0	0	0	0	0								15	131	36.7	97	7.8	43.3	27.7	20.8	1.0	28	22	171	0	0	0	0
1	61	1		1	0	0	1	0	0	0	0	0								15	109	36.6	75	11.0	44.6	24.8	16.6	0.7	152	51	12808	0.9	1	0	0
1	63			1	0	0	0	0	0	0	0	0								11	160	41.5	102	6.3	36.1	16.7	15.9	0.9	89	99	213	0	1	1	0
0	56			2	0	0	1	0	0	0	0	0	80	24	1	40.5	150	0	0	9	97	38.9	134	7.7	43.2	16.2	52.1	1.0	50	21	2174	0.6	1	1	0
1	82	1		2	0	0	0	0	0	0	0	1								11	110	39	96	6.3	35.6	10.5	16.3	1.4	85	44	3322	1.2	1	0	0
1	25	1	1	1	0	0	0	0	0	0	0	0								15	150	36.1	92										0	0	0
1	67	1	1	1	0	0	0	0	0	0	0	0	114	24	1	41.9	118	0	0	15	110	39.2	110	8.3	43.3	23.8	26.1	1.66	35	20	378	0.02			0
1	80	1	1	2	1	0	0	0	0	0	0	0	82	24	0	37.5	66	0	0	15	101	35.8	68	8.4	35	22.2	23.4	1.55	19	16	114	0.04	0	0	0
0	85	1		2	1	0	0	0	0	0	0	0	132	30	1	41.5	164	0	0	9	160	41.5	160	16.6	35.9	21.1	33.4	1.39	21	4	124	3.80	1	0	0
1	65	1	1	1	0	0	0	0	1	0	0	0						0	0	15	198	36.1	76	10.5	46.5	22.1	19.0	1.26	120	60	250	0.16	0	0	0
0	77			2	0	0	0	0	1	0	0	0	164	32	1	40.2	88	0		6	164	39.3	112	154	38.8	32	62.5	2.20	71	47	1397	1.97	1	1	0
1	75	1		1	0	0	0	0	0	0	0	0	192	20	1	40.6	91	0	0	13	144	37.5	90	70	35.2	17.2	14.5	1.28	25	11	140	0.01	1	0	0
1	54	1	1	1	0	0	1	0	0	0	0	0	133	24	1	39.8	150	0	0	11	153		153	10.84	38.8	28.3	20	1.41	32	28	898	1.68	1	1	0
0	73	1	1	2	1	0	0	1	0	0	0	0	143	24	0	40.5	107	0	0	15	145	38.3	90	5.92	34.9		16	0.81	11	9	45	1.32	0	0	0
1	81	1		1	1	0	0	0	0	0	0	0	118	20	0	38.3	90	0	0	15	125	38.2	92	73.6	36.8	11.1	17	0.85	16	16	38	0.91	0	0	0
1	64	1	1	1	0	0	1	0	0	0	0	0	136	24	1	39.7	112	0	0	11	115	38.1	103	4.48	41.9	10.6	17	1.12	38	15	3068	0.45	1	1	0
1	93	1	0	2	1	0	0	0	1	0	0	0	180	30	1	39.4	114	0	0	14	170	38.9	101	7.69	38.6	12.5	24	1.06	25	18	292	0.01	1	0	0
0	78	1		1	1	0	1	0	0	0	0	0	70	18	1	39.2	130	0	0	3	87	39.9	129	5.19	38.8	33.3	21	1.83	105	49	491	0.48	1	1	0
1	58	1	1	1	0	0	0	0	0	0	0	0	70	18	1	36.6	73	0	0	11	88	36.1	75	7.88	46.5	15.5	16	1.34	40	31	283	0.05	0	0	0
1	58	1		1	0	0	0	0	0	0	0	0	136	20	0		56	1	0	15	149	35.1	63	12.47	40	28.1	13	0.84	20	17	296	0.04	0	0	0
1	27	1	0	1	0	0	0	0	0	0	0	0	129	24	0	37.1	120	0	1	15	120	37.8	68	6.57	39.6	15.6	16	0.98	15	10	218	0.01	0	0	0
0	92	1		2	0	0	1	0	0	0	0	0	136	24	0	38.1	102	0	0	15	165	39.2	104	18.14	41.1	20.6	22	1.34	35	15	788	0.21			0
0	80	1	0	1	0	0	0	0	1	0	0	0	103	18	1	36.5	110	0	0	12	146	36.4	150	9.52	47.3	13.5	21	0.99	112	57	4576	0.09	1	0	0
0	61		1	1	0	0	0	1	0	0	0	0	170	30	1	37.5	85	0		14	151	36.8	75	6.5	38.1	19.1	15	0.74	49	64	203	0.26	0	0	0
1	43	1	0	1	0	0	0	0	0	0	0	0	133	18	0	37	70		0	15	135	37	70	3.7	29	19.7	9	0.69	22	18	152	0.07	0	0	0
0	86	1	1	1	1	0	0	0	0	0	0	0	133	30	1	39.4	116	0	0	14	128		106	10.50	37.7	22.5	30	2.31	17	15	109	0.05	1	0	0
1	70	1		1	0	0	0	0	0	0	0	0	111	36	0	39.2	114	1	0	15	112	39.8	115	78.3	43.2	21.7	14	0.87	42	36	211	1.66	0	0	0
0	40	1		1	0	0	0	0	0	0	0	0	129	36	1	39.6	125	0	0	12	148	38.6	126	11.47	36.1	15.8	12	0.76	14	8	87	3.80	0	0	0
1	79	1	1	1	0	1	0	0	0	0	0	0	127	18	0	38.1	119	0	0	15	102	38	110	4.33	37.5	16.7	13.0	1.30	16	7	68	0.25	0	0	0
1	72	1	1	1	0	0	0	0	0	0	0	0	104	20	0	36.3	77	1	0	15	136	35.9	54	8.63	39.1	16.7	19	1.20	18	9	115	0.01	0	0	0
1	75	1	1	1	1	0	0	1	0	0	0	0	84	30	1	36	69	1	0	14	74	35.6	67	13.28	34.9	23.5	25	1.60	18	15	90	0.06	0	0	0
1	47		1	1	0	0	1	0	0	0	0	0	100	30	1	41.9	170	0	0	14	97	38	122	11.89	42.3		12	1.36	38	29	271	0.05	1	0	0
1	32	1		1	0	0	0	0	0	0	0	0	110	30	1	37.2	124	0	1	15	143	38	119	14.07	43.1	28.1	12.6	1.49	36	20	273	0.07	0	0	0
1	35	1	1	1	0	0	0	0	0	0	0	0			0			0	1	15	176	37.8	116	17.53	53.9	37.1	19.5	2.29	41	48	136		0	0	0
0	24	1		1	0	0	0	0	0	0	0	0	109		0	39.4	101	1	0	15	109	39.4	101	10	38.6	23.6	17.3	0.70	18	12	44	1.19
1	75	1	1	1	1	1	0	0	0	0	0	0	175	36	1	40.6	90	1		15	148	39.3	106	8.4	29.3	19.7	21	0.9	34	30	81	3.47	1	1	0
1	54	1		1	1	0	1	0	0	0	0	0	126		0		81	0	1	15	145	36.7	96	17.4	46.1	24.8	38	1.7	30	24	604	0.21	0	0	0
1	49	1		2	0	0	1	0	0	0	0	0	133	24	1	38.6	98	0	0	9	139	36.2	96	4.7	52.2	28.9	21	1.0	69	52	1518	4.28	1	1	0
1	89	1			0	1	0	0	0	0	0	0								15	164	37.4	99	11.3	50.8	15.7	40	1.2	39	20	448	0.05	0	0	0
1	83	1			0	0	0	0	0	1	0	0	180	35	0	39.2	100	0	0	13	165	39.2	101	5.3	36.5	15.3	19	1.2	14	11	206	0.06	1	1	0
1	55	1			1	0	0	0	0	0	0	0	57	30	1		93	1		3	63	37.3	93	15.3	24.2	65.5	250	12.2	32	23	804	1.07	1	1	0
1	76	1		2	1	1	0	1	1	0	0	0	48	36	1		193	0		10		42	217	5.7	32.9	7.4	18	1.4	38	20	30	20.35	1	1	0
1	55	1		1	1	0	0	0	0	0	0	0								15	94	34.7	71	15.3	48.8	34.6	29	3.2	34	21	307	1.65	1	1	0
1	67	1		2	1	1	1	0	0	0	0	0	130		0	38.7	87	0		8	110	38.8	87	7.9	41.7	22.6	19	0.9	19	9	92	4.85	1	0	0
1	67	1	1	1	1	0	0	0	0	0	0	0	120	20	0	37.9	103	0	0	14	133	37.4	104	7.3	37	18.8	11	0.8	21	10	235	0.38	0	0	0
1	67	1		2	1	0	1	1	0	0	0	0	72	48	1	40.2	145	0		3	65	38.1	145	7.7	46.9	13.9	60	3.6	98	40	4982	0.7	1	1	0
1	61	1	1	1	0	0	0	0	0	0	0	0								15	135	35.7	86	13.99	49.4	19	30	1.73	33	24	85	0.43	0	0	0
0	47	1	1	1	0	0	1	0	0	0	0	0	135	30	0	37.9	163	0	0	15	123	38.3	150	15.25	40.1	29.2	16	0.87	63	82	214	0.22	0	0	0
1	70	2	0		1	1	0	0	0	0	0	0	127	20	0	35.3	78	0	0	15	145	35.5	68	4.88	38.6	26.1	28	0.97	39	27	141	0.05	0	0	0
1	87	1	1	1	0	0	0	1	0	0	0	0	164	22	0	37.9	123	0	0	15	164	36.7	123	9.59	28.4	21.7	20	0.91	23	11	196	0.03	0	0	0
1	50		1	1	0	0	1	0	0	0	0	0	65	30	1	42	148			3	54	39.6	160	70	53	16.7	22.9	1.78	45	29	1564	4.36	1	1	0
1	75	1	1	1	0	0	0	0	0	0	0	1	48	30	1	42	128	0	0	3	75	38.2	145	3.8	36.5	12.8	33.4	1.46	30	8	247	0.02	1	1	0
1	46	1	1	1	0	0	1	0	0	0	0	0	95	28	1	39.7	95	0		6	81	39.7	135	6.3	40	21.4	16.3	1.73	41	27	234	0.02	1	1	0
0	82	1		2	1	1	0	1	0	0	0	0	163	24	0	39.2	121	0	0	15	134	39.6	115	9.1	35.3	18.9	16.1	1.27	17	15	40	1.41	1	1	0
0	70	1	1	1	0	0	0	1	0	0	0	0		20	0		150	1		0	139	36.3		7.44	36.2	17.7	24.1	1.00	35	27	172	0.02	0	0	0
1	18	1	1	1	0	0	0	0	0	0	0	0	117		0	36.8	76		0	10	117	37.4	48	6.19	47.5	19.7	13.2		36	34	455	0.05
0	42	1			0	0	0	0	0	0	0	0								0	113	36.7
0	71	1		1	0	0	0	1	0	0	0	0	182		0	35.1	80			0	157						25.2	0.72			284
0	71	1		1	0	0	0	0	0	0	0	0	121		0		115			0	123	37.5	89	8.69	35	23.9	12.2	0.78	22	11	160	0.06	0	0	0
0	84	1	1		0	0	0	0	0	0	0	1	176		1	38.1	86			0	144	38.5	99	14.87	37.6	16.2	15.6	0.77	22	11		0.13	0	0	0
1	78				0	0	0	0	0	0	0	0								0	109	36.3	85
1	78			1	0	0	0	0	0	0	0	0	105		0	37.8	95			0	136	37.7	82										1	0	0
1	77			1	0	0	0	1	0	0	0	0	215			38.4	100	1		0	191	38.3	110	9.31	39.4	7.9	9.4	0.67	22	8		1.65	1	0	0
0	84			1	0	0	0	0	0	1	0	0								0	149	37.3		4.99	38.4	19.1	17.5	0.61	32	16		0.06	0	0	0
1	20			1	0	0	0	0	0	0	0	0								0	122	37.5	112										0	0	0
0	37	1	1	1	0	0	0	0	0	0	0	0								0	112	37	68										0	0	0
1	64	1	1	1	0	0	0	0	0	0	0	0								0	138	36.9											0	0	0
0	88	1		1	0	0	0	0	0	0	0	0								0	176			10.09	46.8	38.2	19.4	0.78	19	9		0.05	0	0	0
1	68	1	1		1	1	0	0	0	0	0	0								0	127	37.1	93	8.75	43.2	16.1	23.4	0.90	52	78		0.06	0	0	0
1	18	1		1	0	0	0	0	0	0	0	0								0	101	36.5											0	0	0
1	42	1		1	0	0	0	0	0	0	0	0								0	126	36.2	101										0	0	0
0	32	1		1	0	0	0	0	0	0	0	0								0	128	37.5	100										0	0	0
1	31	1	1	1	0	0	0	0	0	0	0	0	124			36.5	83	0	1	0	118	35		12.87	49.5	20.9	21.6	1.80	54	76	161	0.06	0	0	0
1	32	1			0	0	0	0	0	0	0	0								0	106	37.5	95										0	0	0
1	21	1		1	0	0	0	0	0	0	0	0	133		0	36.1	72	0		0	112	35.5		5.23	39.5	19.2	31.7	1.16	24	20	139	0	0	0	0
1	23			1	0	0	0	0	0	0	0	0	110		0	35.7	69	1		0	109	36.9		8.9	42.5	19.1	14.2	0.90	27	22		2.57	0	0	0
1	42			1	0	0	0	0	0	0	0	0								0	107	36.9	100	12.94	45.6	19.6	24.8	1.31				0.44	0	0	0
1	27	1		1	0	0	0	0	0	0	0	0	127	15	0	37	60	1		0	127	37		4.4	42.4	15.7	20.2	0.80	23	17	301	0.02	0	0	0
1	36	2		1	0	0	0	0	0	0	0	0								0	132	40.4	120										0	0	0
1	74	1	1	2	1	0	0	0	0	0	0	0	184	24	1	38.3	121	0	0	14	211	38.1	85	8.8	42.5	19.8	44.2	1.78	27	25	144	0.08	0	0	0
0	25			1	0	0	0	0	0	0	0	0	119	18	1	35	80	1		8	124	35.6	67	9.8	39.1	21	10.7	0.67	18	9	125	0.45	1	0	0
1	42			1	0	0	0	0	0	0	0	0	185	18	0	35.6	135	0	1	15	175	35.2	70	6.3	45.9	15.5	18	1.85	27	24	145	0.40	0	0	0
0	93			2	1	1	0	0	0	0	0	0	146	16		37.5	67	0		0	172	36.6	69	4.9	29.5	16.8	19	0.67	20	12	61	0.01	0	0	0
1	77			1	1	0	0	1	1	0	0	0	153	30	0	37.8	95	0		15	214	37.9	90	8.1	31.3	17.2	12.7	0.84	16	9	90	0.51	0	0	0
1	62	1	1	1	0	0	0	0	0	0	0	0	91	24	1	35.5	89	0	1	15	95	36.3	88	9	45.3	34.2	27.1	1.78	50	18	304	0.19	0	0	0
1	32			1	0	0	0	0	0	0	0	0								15	111		93	21.9	55.6	34.2	29.6	2.53	39	28	500	0.05	0	0	0
0	41	1	1	1	0	0	0	0	0	0	0	0	129	18	1	36.9	94	0	1	15	118	36.8	95	12.7	27.3	35.7	14.7	0.70	20	15	73	0.03	0	0	0
1	44	1	1	1	0	0	0	0	0	0	0	0	71	18		35	91	0	1	15	71	36.1		11.9	52.3	18.8	20.6	2.4	43	42	273	0.07	0	0	0
1	72			1	1	0	0	0	0	0	0	0	92	18		37	70	0	1	15	91	36.5	111	17.3	44.4	27.6	21.9	2.23	26	25	164	0.12
	40	1		1	0	0	0	0	0	0	0	0	110		0	36.3	62	0	1	15	147	36.5	50	6.8	34.2	32.1	17.8	0.77	19	13	159	0.11	0	0	0
1	60	1	1	1	0	0	0	0	0	1	0	0	109	28	1	37.7	139	0	1	6	80		114	6.8	42	23.5	40.1	2.4	23	10	386	0.02	1	0	0
1	41	1		1	0	0	0	0	0	0	0	0								15	134	36.9	111	5.5	44.2	20.5	7.0	0.8	17	10	102	0.01	0	0	0
1	18	1	1	1	0	0	0	0	0	0	0	0								15	139			7.4	49.4	28.5	18.7	1.39	37	23	791	0.27	0	0	0
1	44	1	1	1	0	0	0	0	0	0	0	0	148	24	1	37	106	0	1	15	160	37.2	59	9.4	45.9	22.8	13.9	1.06	22	19	149	0.02	0	0	0
0	29	1		1	0	0	0	0	0	0	0	0						1		15		39
0	62	1			0	0	0	0	0	0	0	0	151	18	0	35.5	94			0	158		87	5.1	38.3	31.7	13.3	0.59	28	25	108	0.06	0	0	0
0	32	1		1	0	0	0	0	0	0	0	0								15	121	36.4	70	10.6	45.3	31.5	10.9	0.62	15	11	107	0.02	0	0	0
1	76	1	1	1	0	0	0	1	1	0	0	0	119	18		39.1	158	0		15	122	37.7	138	8.9	41.4	9.7	16.2	0.76	14	22	45	0.03	0	0	0
1	83	1			0	0	0	0	0	0	0	0	114	45	1	39.1	142	0		7	123		139	17.9	45.3	20.5	86.3	2.52	104	37	90	30.24	1	0	0
1	60			1	0	0	0	0	0	0	0	0	95	24	0	38.8	64	0	0	15	139	35.5	58	8	44.5	21.6	16.4	0.99	25	20	112	0.99	0	0	0
1	34	1		1	0	0	0	0	0	0	0	0	107	20	0	36	79			15	116	37.3	75	14.3	47.1	32.7	19.6	1.65	38	16	371		0	0	0
0	88		0	1	0	0	0	0	0	1	0	0	93	24	0	37.9	109	0	0	15	136	37.3	105	8.8	32.4	30.5	21.1	0.79	25	3	55	1.04	1	0
1	80	1	1	1	1	0	0	0	0	0	0	0	148	20	0	36.4	85	1	0	15	152	36.1	81	8.7	41.9	22.7	16.7	0.87	29	11	76	0.04	0	0	0
1	80	1	1	1	0	0	0	0	0	0	0	0								15	135	35.6	71	5.8	40.1	16.7	113	6.13	21	17	10.2	0.23	1	1
1	46	1	1	1	0	0	0	0	0	0	0	0			1				1	14	155	36.3	130	9.7	53.5	15.4	9.0	1.07	57	40	208	0.05
1	46	1	1	1	0	0	0	0	0	0	0	0								15	112	36.8	113	15.2	49.3	36.3	33.3	3.38	59	30	205	0.30	1	0	0
1	62	1	1	1	0	0	0	0	0	0	0	0	144	30	0	36.2	125	1	0	15	151	37	116	10	42.4	29.6	17.6	1.19	55	29	386	1.08	0	0	0
1	40	1	1	1	0	0	1	0	0	0	0	0	99	30		37.8	144	0	0	15	89	37.8	130	11.2	38.8	27.5	24.5	0.79	75	77	1970	0.79	0	0	0
1	88	1	1		0	0	0	0	0	0	0	0	154	18	0	37.3	110	0	1	15	112	38.2	118	5.8	40.6	23.3	23.0	1.06	30	13	206	0.10	0	0	0
1	60	1	1	1	0	0	0	0	0	1	0	0	160	30	0	38.8	130	0	0	15	160	38.8	130	76	40.9	22.8	26.0	1.93	19	8	198	0.02	0	0	0
1	80	1	0	1	1	0	0	0	1	0	0	0		20			60	0	0	15	90	36.4	130	5.7	43.4	20	25	1.3	27	27	227		0	0	0
0	25	1	1	1	0	0	0	0	1	0	0	0	137		1	39.8	129	1	1	2	95	39.3	134	8.2	39.6	16.3	9	123	116	85	277	0.1	1	1	1
0	77	1		1	0	0	1	0	0	0	0	0	76	30	1	40	130	0	0	10	70	39.7	130	19.7	50.5	30.8	91	3.25	292	177	1143	0.3	1	0	0
0	75	1	1	1	0	0	0	0	0	0	0	0	73	30	1	41	84			2	64		118	3.2	38.6	7.4	19	1.33	46	27	146	0	1	1	1
1	80	1		2	1	0	1	0	0	0	0	0			1			0	0	3				12.1	31.7	17.7	5	0.45	440	360	462	7.7			1
0	85	1	1		1	0	0	1	0	0	0	0	158	36	1	41	131	0		15	158	36.5	130	6.2	37	17.8	17	0.96	24	11	150	0	1	0	0
1	57	1	0	1	0	0	0	0	0	0	0	0	140	24	1	42.5	126	0		4	116	42.5	136	8.6	40.3	24.6	12	1.20	36	35	289	0	1	1	0
1	72	2		2	0	0	0	0	0	0	0	0	124	24	1		146	0	0	0													1	0
0	81	1		1	1	0	0	0	1	0	0	0	158	50	1	40.5	110	0	0	9	166		110	10.4	33.6	17.4	26	1.29	25	21	81	0	1	0	0
1	79	1			0	0	0	1	0	0	0	0	70	47	1	39.2	100			3	120		180	15.8	37	21.2	66	1.14	22	21	631	13.9	1	0
0	76	1	1	1	0	0	1	0	0	0	0	0	110	24	1	38.5	90	0	0	15	110	38.5	90	13.2	39.9	25.2	27	1.3	24	14	237		0	0	0
1	26	1		1	0	0	0	0	0	0	0	0			0			0	0	15	121		92	8.1	50.2	26.7	13	0.9	21	21	107		0	0	0
0	81	1		1	0	0	0	0	0	0	0	0								14	165		60	7	36.6	26.3	6	0.7	21	18	41	0.08	0	0	0
1	63	1	1	1	1	1	0	0	0	0	0	0			1			0	0	15	113	36.5	97	8.7	44.7	18.4	34	1.3	33	42	287	0.21	0	0	0
0	47	1	1	1	0	0	0	0	0	0	0	0								15	110	35.7	78										0	0	0
0	91	1			0	0	0	0	0	0	0	0								15	130	36.6	65	3.8	34.7	12.7	12	0.5	21	16	56		0	0	0
0	57	1	1	1	0	0	0	0	0	0	0	0								0	119	36.6	72										0	0	0
0	60	1		1	0	0	0	0	0	0	0	0								0	132	38.5	113	11.2	37.6	28.4	9	0.6	19	24	65	3.47	0	0	0
1	68	1	0	1	0	0	0	0	0	0	0	0	121	16			115			15	121	39.3	115	12.3	43.8	12.1	15	0.9	35	20	60		0	0	0
0	21	1	1	1	0	0	0	0	0	0	0	0								15	111	36.7	63	9.5	40	24.9	10	0.5	11	8			0	0	0
1	90	1		1	0	0	0	0	0	0	0	0	110	30	1	38	130	0	0	14	110	38	130	1.1	38.8	27.9	52	1.3	28	11	110	6.4	1	1	0
1	43			1	0	0	0	0	0	0	0	0								15	130	36	68	6.6	46.1	26.8	12	1.1	19	20		0.07	0	0	0
1	66		1	1	1	0	0	0	0	0	0	0			1			0	1	15	154	37.1	87	8.6	47.3	25.7	21	1.5	35	18	141	0.04	0	0	0
1	87	1	1	1	0	0	0	0	0	0	0	0	161	20	1	39.5	79	0	0	12	161		79	4.3	40	11.1	24	1.3	27	16	267	0	1	0	0
1	45	1	1	1	0	0	0	0	0	0	0	0								15	132	36.8	85										0	0	0
0	78	1		2	0	0	0	0	0	0	0	0	117	24	1	37.6	117	0	0	15	117	37.6	117	2.8	38.7	14.8	34	0.5	25	21	102		0	0	0
1	38	1	1	1	1	0	0	0	0	0	0	0								15	143		61	6.1	42.2	21.9	23	0.9	36	81	200		0	0	0
0	47	1		1	0	0	0	0	0	0	0	0							0	15	124	35.6	77	6.3	39.6	17.1	13	0.6	19	14	86		0	0	0
0	87	1		2	1	0	0	0	0	0	0	1	80		1		60			14	63	33.6	51	5.8	29.9	14.3	21	0.9	26	12	137	0.13	1	0	0
1	64	1	1	1	1	1	0	0	0	0	0	0								15	156	36.5	50	8.5	41.4	30	52	3.7	85	30	247		1	0	0
0	38	1	1	1	0	0	0	0	0	0	0	0								15	115	35.5	63	10.3	36.4	22.1	13	0.5	18	16	105		0	0	0
1	32	1	1	1	0	0	0	0	0	0	0	0	120	20	1	38.3	80	0	0	15	140	37.1	90	7.7	45	22.8	20	0.8	22	39	167	0.27	1	0	0
	40	1	1	1	0	0	0	0	0	0	0	0								15	106	38.8	81	6.6	39.5	21.7	10	0.8	24	20		0.05	0	0	0
1	58	1	1	1	0	0	0	0	0	0	0	0								15	128	35	104	10.8	52.3	27.6	45	2.7	35	42	85		0	0	0
1	90	1		1	0	0	0	0	0	0	0	1								14	180	36.7	67	8.3	38.4	17.4	27	0.7	32	23	192		0	0	0
1	50	1	0	1	0	0	0	0	0	0	0	0								14	82	34.8	78	6.3	44.5	15.6	15	1.5	17	12	150	0.1	0	0	0
0	98	1		2	1	0	0	0	0	0	0	0								9	176	36.2	70	4.3	48.8	19.8	17	0.9	20	14	41	0.05	0	0	0
0	77	1	1	1	0	0	0	0	0	0	0	0								15	130	35.8	78										0	0	0
1	74	1	1	1	1	1	0	0	0	0	0	0			1					15	87	35.7	56	5.3	50.5	19.6	28	1.9	31	47	226	1.59	1	1	0
0	55	1	1	1	0	0	0	0	0	0	0	0								15	157	35.3		5.7	42.3	18	15	0.5	24	21	167		0	0	0
1	42	1		1	1	0	0	1	0	0	0	0								15	115	36.9	99	9.4	40.5	14.5	11	1.2	97	49	118		0	0	0
0	79	1	1	1	0	0	0	0	0	0	0	0	129	18	1	35.4	102	0		15	165	35.1	81	6.7	37.8	17	17	0.9	26	19	40		0	0	0
1	66	1	1	1	0	0	0	0	0	0	0	0								14	169	36.2	92	14.6	47.4	35.1	38	2.3	46	47	842	0.29	1	0	0
1	74	1	1		0	0	0	0	0	0	0	0	130	20	1	40.2	130			14	131	38.3	104	5.4	47	28.6	23	1.1	35	27	178	0.07	0	0	0
1	23	1	1	1	0	0	0	0	0	0	0	0			0				1	14	114	36.7	54	14.4	47.9	25.4	26	2.3	63	102	420		1	0	0
1	32	1	1	1	0	0	0	0	0	0	0	0							1	15	128	36.6	89	12	46.9	24.2	22	1.5	27	13	304		0	0	0
0	65	1	1	1	1	0	0	0	0	0	0	0	105	18	1	37.5	50	0	0	14	115	36.7	50	10.9	36.2	19.8	20	0.7	18	14	85		0	0	0
0	88	1	1	1	1	0	0	0	0	0	0	0								15	125	37.4	112	6.1	30.3	19.7	34	1.0	23	11	105	0	0	0	0
0	67	1		1	0	0	0	0	1	0	0	0	130	20	1	38.1	105	0		14	145	38.1	107	11	36	24.9	17	0.6	23	22	68	0.52	0	0	0
0	48	2			0	0	0	0	0	0	0	0	123	20	0	36.3	83		1	15		36.5		8	31.5	45.7	13	0.7	16	14	53		0	0	0
1	19	1		1	0	0	0	0	0	0	0	0	137	18	0	37	65	0	1	15	139	37	54	5.9	45.7	18.6	12	1.0	22	16	145		0	0	0
0	35	1	1	1	0	0	0	0	0	0	0	0			0					0	109	36.4	60	5.8	31.8	23.7	14	0.7	15	11	103	0.05	0	0	0
0	19	1		1	0	0	0	0	0	0	0	0	122	16		36.9	60		0	15	122	36.9	60	5.9	37.6	18.5	9	0.6	142	9	38		0	0	0
1	81	1		2	1	1	0	0	0	0	0	0	132	24	1		77	0	0	15	104	35.9	71	7.9	31.4	29.1	20	1.3	15	7	42	0.11	1	1	0
1	40	1	1	1	0	0	0	0	0	0	0	0	80		0		80		1	14	76	35.6	84	11.3	49.3	25.2	41	2.3	29	47	225		1	0	0
1	28	1	0	1	0	0	1	0	0	0	0	0	112	20	0	35.8	73	1		13	139	36.5	77	6.9	42.8	28.5	10	0.7	20	16	277	0.34	0	0	0
1	47	1		1	0	0	0	0	0	0	0	0	120	12	1	36.6	76	0	0	15	111	35.9	76	7.2	44.8	23.9	15	0.9	23	34	74		0	0	0
1	47	1		1	1	0	0	1	0	0	0	0	100	15			82	0	1	15	97	35.2	65	13	55.4	21.2	29	2.4	33	31	304	0.12	1	1	0
0	44	1		1	0	0	0	0	0	0	0	0								15	141	37.3	68	5.3	37	23.2	11	0.6	14	9	85		0	0	0
0	75	1	1		0	0	0	1	0	0	0	1	132			40.9	112			14	164		110	6.7	40.1	24.5	35	1.1	22	14	183	0.35	1	1	0
1	75	1	0		1	0	0	0	0	0	0	0	178	20	0	34.8	73	1	0	15	178	34.8	73	8.9	33.9	24.8	16	0.7	14	10	93		0	0	0
1	18	1	1	1	0	0	0	0	0	0	0	0	135	16	1	37.3	68	0	1	11	135	37.2	68	13.6	43.7	27.1	16	1.0	16	12	137	0.02	1	0	0
1	73	1	1	1	0	0	0	0	1	0	0	0								14	95		74	16.1	40.9	14.3	25	1.3	30	19			1	0	0
0	46	1	1	1	0	0	0	0	0	0	0	0								15	119	37.1	77	14.7	34.3	31.3	11	0.6	23	15	239		0	0	0
1	59	1	1		0	0	0	0	0	0	0	0			0				0	0	166	36.6	95										0	0	0
1	21	1		1	0	0	0	0	0	0	0	0	113		0	36.4	80	0	0	15	113	36.4	80	5.9	46.7	18.6	12.7	0.7	14	17		0.06	0	0	0
1	37	1	1	1	0	0	0	0	0	0	0	0	131		0	38.1	87	0		15	118	37.8	64	7.7	39.5	20.3	18	1.02	27	33		0.38	0	0	0
1	67	1			0	0	0	0	0	0	0	0			0			1		15	115	36.6	42	5.5	40	15.7	12.8	0.92	18	17		0.07	0	0	0
1	34	1	0	1	0	0	0	0	0	0	0	0								15	129		116	13.6	39.3	18.4	13.7	0.69	49	67	108	0.61	1	0	0
1	56	1	1	1	0	0	0	0	0	0	0	0			0					15		34.2		10.2	51.7	32.1	23.7	2.08	30	28		0.12	0	0	0
1	43	1	1	1	0	0	0	0	0	0	0	0								15	134	36.7	107	9	52.3	25.1	18.9	0.84	27	32	133	0	0	0	0
1	46	1	1	1	0	0	0	0	0	0	0	0			0			0	1	0	182	35.2	69	14	47	20.4	20.5	1.26	44	55	146	3.34	0	0	0
0	82	1		2	1	0	0	0	0	1	0	1	165		1	37.6	68	0	0	14	158	37.5	71	4.3	31.7	15.6	21.9	0.53	12	9	161	0	0	0	0
1	41	1	1		0	0	0	0	0	0	0	0	150		0	37.9	122	0	0	14	149	37.6	86	87	46.8	21.4	16.3	0.91	16	28	173	0.15	1	0	0
1	73	1	0	1	1	0	0	1	0	0	0	0	134	27	0	39.5	112		0	0	127	39.1	109	11.7	36.4	14.1	21.1	1.09	34	13	166	2.21	0	0	0
1	38	1	1	1	0	0	0	0	0	0	0	0			0				1	15	105	36.7	82	16	56	36.5	24.8	2.61	14	30		0.61	0	0	0
1	29	1	1	1	0	0	0	0	0	0	0	0			0					15	117	35.7	96	11.6	48.4	29.4	20.5	1.46	20	22		0.31	0	0	0
0	86	1			0	0	0	0	0	0	0	0			0					15	155	36.6	65	5.7	34.9	20.9	18	0.8	16	11		0.1	0	0	0
0	62	1	1	1	0	0	0	0	0	0	0	0			0				1	15	149		79	4.6	38.8	17.6	15.2	0.58	31	41		1.36	0	0	0
1	71	1	1		1	0	0	0	0	0	0	0	106		0	36.4	74	0	0	15	120	35.5	16	3.1	31.4	3.7	16.3	1.13	234	103	55	0.08	0	0	0
1	69	1	1	1	0	0	0	0	0	0	0	0	90		0	35.4	93	1	0	15	124	35.1	80	9.3	44.1	29.6	27.3	1.20	18	13	174	0.52	0	0	0
1	47	1	1	1	0	0	0	0	0	0	0	0	151		0	35.8	80	0		15	156	36.4	66	7.7	42.3	28.3	16.2	0.72	17	14	97	0.05	0	0	0
1	42	1	1	1	0	0	0	0	0	0	0	0	106		0	37	81	0	0	15	112		78	7.2	41.3	21.5	20.2	0.94	18	14	122	0	0	0	0
1	37	1			0	0	0	0	0	0	0	0			0					15	147	36.8	88	6	48.4	19.3	16.9	0.71	24	59		0.04	0	0	0
1	64	1	1	1	1	0	0	1	0	0	0	0	135	18	0	35.7	58	0	1	15	174	36.8	54	16.9	43.1	27.2	48.8	4.04	21	17	237	0.09	1	0	0
1	39	1	1	1	0	0	0	0	0	0	0	0	92		0	36.7	96	0	1	0	92	36.7	96	19	52.1	37.722		2.25	22	34		0.06	1	0	0
1	86	1		2	0	0	0	0	0	0	0	0	153		1	40.9	125	0	0	12	178	40	107	7.6	37.5	24.5	17.1	0.79	24	15	100	0.05	0	0	0
1	86	1	1	1	1	0	0	0	0	0	0	0	195		0	35.2	55	0	1	15	202	34.7	58	4.2	36.9	11.3	21.5	1.16	14	11	66	0.11	0	0	0
0	22	1	1	1	0	0	0	0	0	0	0	0			0					15	108	36.8		6.9	38	22	10.4	0.71	13	8		0.04	0	0	0
0	79	1	1	1	0	0	0	0	0	0	0	0	136	20	0	36.9	66	0	1	0	133		62	1	36.9			2.61					1	0	0
0	92	1			0	0	0	0	0	0	0	0								10	142	36.6	56	6.1	32.7	22	34.4	0.93	18	11		3.75	0	0	0
0	86	1	1	1	1	1	0	0	0	0	0	0	180		0	38.8	81	0	0	15	181	38.9	68	5.2	26.5	12.1		2.63	19	4		0.21	1	0	0
1	52	1	1	1	0	0	0	0	0	0	0	0	85		0	35.9	77	0	1	0													1	0	0
1	52	1	1	1	0	0	0	0	0	0	0	0								15	148	38.5	93	10.5	45.4	21.7	10.5	0.62	20	14		1.44	0	0	0
1	23		1	1	0	0	0	0	0	0	0	0		20	1		118		1	15	129	36.7	101	9.2	47.1	32.1	18.2	1.39	24	22		0.5	0	0	0
1	33	1	1		0	0	0	0	0	0	0	0								15	126		88	8	51.3	21.7	21.7	1.44	20	29		0.27	0	0	0
0	23	1			0	0	0	0	0	0	0	0	116	32	1	36.8	109			15	125	36.6	86	9.5	32.4	41.7	18.9	0.59	23	18			0	0	0
1	43	1	1	1	0	0	0	0	0	0	0	0								15	144	37	109	16	46.9	28.9	22.6	1.41	60	63		0.37	0	0	0
1	38	1	1	1	0	0	0	0	0	0	0	0	124		0	36.7	128		1	15	111	36.7	97	16.5	53.9	29.1	22.1	2.12	48	94		0.12	0	0	0
1	26	1	1		0	0	0	0	0	0	0	0								15	132	36.8	86	8.1	46.6	26.5	14.0	0.84	52	89		0.23	0	0	0
1	69	1	1		0	0	0	0	0	0	0	0								15	98	36.7	99	6.3	39.9	26.6	26.3	1.10	29	23		0.05	0	0	0
1	64	1	1		0	0	0	0	0	0	0	0	134		1	37.1	90			15	135	38.1		8.3	48	13.5	17	1.0	19	25		5.87	0	0	0
1	48	1	1		0	0	0	0	0	0	0	0	202	18	0		100	1	1	15	177	37.2	112	13	49	25.9	18.6	1.96	63	36	1232	0.19	1	0	0
1	53	1			0	0	0	0	0	0	0	0								15	119	34.8	81	10.6	45		22.2	1.38	34	27		0.04	0	0	0
1	20	1	1	1	0	0	0	0	0	0	0	0	128	17	0	37.2	73	0	1	15	128	37.2	73	11.8	43	21	14	1.02	21	15	210	0	1	0	0
0	92	1			0	0	0	0	0	0	0	0	144		0	36.3	102			15	144		89	7.2	43.4	18.5	22.3	0.64	22	12		0.37	0	0	0
0	61	1		2	0	0	0	0	0	0	0	0	102	24	1			0		0	128	38.2	110	15.6	15.2			0.89	54	44		0.09	1	0	0
0	22	1			0	0	0	0	0	0	0	0								15	104	36.8	75	5.1	34.5	18.7	10.2	0.5	15	11		0.04	0	0	0
1	32	1	1	1	0	0	0	0	0	0	0	0	118		1		67			15	118	36.6	51	7.1	47.3	28.8	12.6	0.7	14	11		0.04	0	0	0
1	48	1	1	1	0	0	0	1	0	0	0	0	80		1	37.1	77			15	86		88	8.9	47.6	24	22.1	1.14	16	28		0.08	0	0	0
1	29	2		1	0	0	0	0	0	0	0	0	134	36	1	36.7	108	0	0	15	143	37.1	86										0	0	0
0	82	1	1	1	1	1	0	0	0	0	0	0	146	24	0	38	120	0	0	15	127	37.6	110										0	0	0
0	46	1		1	0	0	0	0	0	0	0	0	130	24	0	35.9	72	1	1	15	110	36.1	80	14.01	41.9	24.6	13.4	0.6	27	19	131	0.07	0	0	0
1	59	1	1	1	1	0	0	0	0	0	0	0	130	24	0	35.9	72	1	0	15	108	36.5	80	17.59	44.6	26.7	13.1	0.71	21	23	99	0.51	0	0	0
1	76	2		1	0	0	0	0	0	0	0	0	100	24	1	38.6	126	0	0	12	136	39.3	120	8.96	42.6	32.6	17.5	0.96	21	14	68	0.56	0	0	0
0	49	2		1	0	0	0	0	0	0	0	0	135	16	0	36.7	78	0	0	15	135	36.7	78	9.58	41.6	22.3	32.0	0.79	20	12	69	0.19	0	0	0
1	59	1	1	1	0	0	1	0	0	0	0	0	60	36	1		122	1	0	5	60		140	4.2	28.8	14.5	20.2	1.31	77	35		0.72	1	1	0
1	56	1	1	1	1	0	0	0	0	0	0	0	98	24	1	36.6	72	0	1	11	138		73	7.64	38.2	19.7	13.1	0.8	28	26	118	0.09	0	0	0
0	20	1		1	0	0	0	0	0	0	0	0	123	24	0	36.4	78	0	0	15	129	36.5	68	5.79	36.9	25.4	8.3	0.55	18	14	72	0.07	0	0	0
1	57	1		1	0	0	0	0	0	0	0	0	167	18	0	37.1	60	1	0	15	175	36.9	76	8.02	42.4	15.7	4.2	0.4	23	16	143	2.28	1	1	0
1	55	1		1	0	0	0	0	0	0	0	0	100	18	0	35.2	84	0	1	15	108	35.4	78	10.34	43.2	22.7	18.6	0.95	25	15	590	0.24	0	0	0
1	89	1		1	0	1	0	0	0	0	0	0	130	18	1	36.1	66	0	0	15	130	36.1	66	8.4	39.1	12.7	23.8	1.41	22	23	101	0.09	0	0	0
1	49	2	1	1	0	0	0	0	0	0	0	0	80	24	1	38.9	110	0	0	15	103	36.5	138	11.23	48.6	24.2	19.6	1.99	55	29	354	0.05	0	0	0
0	82	1	1	1	0	0	0	0	0	0	0	0	100	20	0	36.7	92	0	0	15	137	35.9	78	5.96	36	20.4	21.4	0.81	22	16	87	0	0	0	0
1	35	1	1	1	0	0	0	0	0	0	0	0	110	24	0	36.3	126	0	1	15	120	34.8	97	19	50.1	31.5	14.2	1.79	32	30	271	0.11	0	0	0
0	84	1		1	0	0	0	0	0	0	0	1	122	24	1	38.9	96	0	0	15	134	38.3	93	7.71	46.7	14.6	19.5	0.70	27	14	64	0.14	1	1	0
1	41	1		1	0	0	0	0	0	0	0	0	83	20	1	41.1	180	0	0	4	83		161	10.59	39.6	11.1	17.8	2.79	62	35	1625	1.06	1	1	0
1	76	1	1	1	1	0	0	0	1	0	0	0	170	24	1		114	0		15	173	38.1	107	77	41	24.9	12.2	0.86	26	45	119	0.66	1	1	0
1	53	1		1	0	0	0	0	0	0	0	0	92		1					14	112	37.2	117	10.3	34	16.7	13.1	1.19	24	9	670	1.94	1	1	0
0	78	1	1	1	0	0	0	0	0	0	0	0	170	24	1		96	0		13	114	37.1	97	52	36.7	19.2	9.8	0.53	49	27	803	0.11	1	1	0
1	50		1	1	0	0	0	0	0	0	0	0	130	18	0	36.8	78		0	15	149	35.8	76	7.2	44.1	19.7	56.9	2.70	154	105	1415	2.29	1	1	0
1	92	1	1	1	0	0	0	0	0	0	0	0	200	18	1	41	102			14	174	39.2	97	8	37.3	15.9	17.3	0.7	34	20	600	0.20	1	1	0
1	40	1	1		0	0	0	0	0	0	0	0	90	30	1		150			6		40.9	89	5.3	42.4	17.4	57.3	5.72	48	28	456	0.53	1	1	1
1	58	1		2	0	0	0	0	1	0	0	0	106	30	1		154			3	125	40.5	162	8.2	36.9	23.9	22.7	1.80	37	24	1579	0.62	1	1	0
1	51	1	1	1	1	0	0	0	0	0	0	0	130	24			144			14	160	39.8	127	5.8	22.8	4.3	14.9	1.04	74	27	737	3.27	1	1	1
1	21	1	1	1	0	0	0	0	0	0	0	0	140	30	1	37	90			14	137	37	76	11.2	39.1	18.1	15.3	1.03	17	23	199	4.3	1	1	0
1	20	1	1	1	0	0	0	0	0	0	0	0	120	18	1		96		0	14	140	37.2	86	8.6	39.7	26	9.3	1.03	17	13	221	0.99	1	1	0
1	34	1	1	1	0	0	0	0	0	0	0	0	108	18	0		114	1		14	125	37.7	115	12.7	43.2	30.8	31.0	2.12	76	96	5202	0.36	1	1	0
1	45	1		1	0	0	0	0	0	0	0	0	160	18	1	39.9	96	0		15	137	39.4	101	8.7	37.1	25.3	14.8	0.59	57	24	926	2.19	1	1	0
1	18	1		1	0	0	0	0	0	0	0	0								15	125	36.8	99										0	0	0
1	41	1	1	1	0	0	0	0	0	0	0	0								15	123	36.5	85	7.1	39.5	40.3	11	0.64	38	48	195	0.1	0	0	0
1	23	1		1	0	0	0	0	0	0	0	0								15		39.2	102	20.7	44.5	29.5	14	0.8	17	14		0.79	0	0	0
1	33	1	1	1	0	0	0	0	0	0	0	0						1	0	15	126	36.1	65	6.6	39.6	24.1	16	0.83	16	14	187	0.12	0	0	0
1	20	1		1	0	0	0	0	0	0	0	0								15	122	35.8	60	13	46.5	26.5	19	1.01	25	42	207	0.1	0	0	0
0	57	1	1	1	1	0	0	0	0	0	0	0						1		15	138	37.1	96	8.6	38.6	22.3	26	0.96	25	20	221	0.24	0	0	0
1	33	1	1	1	0	0	0	0	0	0	0	0						1		15	134	36.7	73	8	55.3	20.8	15	0.96	22	41	231		0	0	0
0	89	1		1	0	0	0	0	0	0	0	0								15	118	37.2	82	6.4	34.7	21	30	0.71	14	7	57	0.22	0	0	0
1	33	2		1	1	0	0	0	0	0	0	0								15	165	35.2	66	12.6	47	21.5	32	2.04	81	102	189	0.12			0
1	32	1	1	1	0	0	0	0	0	0	0	0								15	118	34.8	69				30	1.75	36	78	338	0.13	0	0	0
1	52	1	1	1	0	0	0	0	0	0	0	0								15	105	35.3	68	6	44.2	21.9	18	1.13	96	77	606	0.11	0	0	0
1	64	1	1	1	0	0	0	0	0	0	0	0	141	32	1	39.4	104	1	1	0				8	45.5	23.7	22	1.06	25	27	118	0.35	0	0	0
1	83	1	1	1	0	0	0	0	0	0	0	0								15	122	39.9	95	15.1	42.7	27.3	22	0.74	20	18	60	1.15	0	0	0
1	18	1	1	1	0	0	0	0	0	0	0	0						1		15	120	36.4	108	10.8	46.8	34.8	23	1.36	46	96	970		1	0	0
1	66	1		1	0	0	0	0	0	0	0	0	131	18	1	34.8	85	1	1	15	162	35.8	107	11.4	48.4	23.8	23	1.84	31	30	581	0.11	1	0	0
1	61	1	1	1	1	1	0	0	0	0	0	0								15	86	36.3	98	13.6	48	23.6	37	2.46	28	36	236		0	0	0
0	84	1	1	2	0	0	0	0	0	0	0	0	104	16	1	38.6	53	0		13	109	38.6	52	3.9	31.3	18.5	26	1.29	34	21	74	0.1	1	0	0
0	26	1	1	1	0	0	0	0	0	0	0	0						1		15	144	37.1	71	6.5	39.7	20.5	12	0.66	17	19	100	0.1	0	0	0
1	52	1	1	1	0	0	0	0	0	0	0	0								15	157	36.9	69	11.6	48.3	25.2	18	1.15	21	16	177	0.61	0	0	0
1	82	1		2	0	1	0	0	0	0	0	0								14	125	37.2	120	7.8	38.2	8.4	47	1.31	25	23	53	1.85	1	0	0
1	26	1		1	0	0	0	0	0	0	0	0	118	30	1	37.1	93	1	0	15	144	37.1	91	5.6	46	22.4	9	0.72	19	26	92	0.1	0	0	0
1	38	1	1	1	0	0	0	0	0	0	0	0								13	144	37	80	8.7	39.3	32.5	17	0.74	17	72	132	0.1	0	0	0
1	81	1		2	1	0	0	0	0	0	0	1	134	18	1	36.7	60	0		15	141	37.1	62	4.7	37	16.8	26	0.98	41	33	582	0.11	0	0	0
1	43	1	1	1	0	0	0	0	0	0	0	0	131	24	1	39.3	102			15	149	39.8	90	9.5	39.8	21.3	10	0.7	18	17	114	0.48	0	0	0
1	22	1		1	0	0	0	0	0	0	0	0								15	117	38.1	127	7	43.7	22	10	0.83	13	7	92	0.1	0	0	0
0	72	1			0	0	0	0	0	0	0	1	74	20	1	36.8	81	0		14	88	37.1	81	6.9	41.5	18.9	16	0.4	13	20	49	0.1	0	0	0
1	35	1	1	1	0	0	0	0	0	0	0	0								15	148	35.9	98	9.8	51.2	33.4	34	1.03	29	24	403	0.1	0	0	0
1	32	1		1	0	0	0	0	0	0	0	0								15	140	36.9	80	7.4	43	40.6	13	0.68	24	30	121	0.47	0	0	0
1	52	1	1	1	1	1	0	0	0	0	0	0								15	109	35.5	92	10.5	48.5	21.6	21	1.82	25	49		0.1	1	0	0
1	52	1	1	1	0	1	0	0	0	0	0	0								15	117	37	116	11.8	47	20.2	21	1.1	44	50	195	0.1	0	0	0
0	79	1	1	1	0	0	0	1	0	0	0	0	161	16	1	37.9	120	1	0	15	145	38.3	131	8.9	42.8	24.5	30	1.1	17	14	61	4	0	0	0
1	53	1		1	0	1	0	0	0	0	0	0								14	58	39.7	181	7.6	39.8	10.2	71	4.62	123	28	4319	5.41	1	1	0
1	31	1	1	1	0	0	0	0	0	0	0	0								15	117		70										0	0	0
1	45	1	1	1	0	0	1	0	0	0	0	0								15	145	36.5	111										0	0	0
0	45	2		1	0	0	1	0	0	0	0	0								15	107	36.6	74										0	0	0
1	24	1		1	0	0	0	0	0	0	0	0								15	112	37.3	103	17.9	45.8	37.2	10	1.0	27	65	136	3.52	0	0	0
1	28	1	1	1	0	0	0	0	0	0	0	0								15	127	35.8	71	18.6	46.5	30.2	16	0.8	13	21	467	0.2	0	0	0
1	48	1	1	1	0	0	0	0	0	0	0	0								15	114	37.1	100	11.8	46.6	24.8	36	3.02	25	21	351		0	0	0
1	39	1	1	1	0	0	0	0	0	0	0	0	122	20	1	36.4	89	0	1	15	131	36.4	94	4	50.7	24.1		0.8	22	26			0	0	0
1	23	1	1	1	0	0	0	0	0	0	0	0	98	54	1	41	160	1	1	12	98		160	7.29	56	31.3	15	1.88	48	31	365	0.12	1	1	0
1	54	1		1	1	0	0	0	0	0	0	0	192		1	39.2	106	0	0	6	198	39	126	14.68	50	33.2	40	1.48	82	85	3678	0.91	1	1	0
1	24	1	1	1	0	0	0	0	0	0	0	0	126	40	1	38.2	104	0	0	5	146	36.9	113	5.36	39.4	26.2	36	1.41	367	93	20824	0.15	1	0	0
1	24	2	1	1	0	0	0	0	0	0	0	0	114	60	1	37.4	92	0	0	12	110	37.3	80	10.43	41	27	16	1.00	28	17	693	0.22	1	0	0
1	25	2	1	1	0	0	0	0	0	0	0	0	80	30	1		85	0	1	7	120		90	6.85	46.3	32.8	20	1.19	35	33	361	0.04	1	0	0
0	25	1	0	1	0	0	0	0	0	0	0	0			0			1	0	15	109	36.6	78										0	0	0
0	85	1		2	1	1	0	0	0	0	1	0			1	38.5	75	0	0	15	98	38.1	72	11.34	25.6	27.3	45	4.0	14	3	39	3.12	1	0	0
1	38	1	1	1	0	0	0	0	0	0	0	0	140	20	0	34.5	110	0	0	15	180	36.7	80	4.73	47	23	13	0.81	33	25	207	0.03	0	0	0
1	20	1		1	0	0	0	0	0	0	0	0	100	20	0	37	70	1	0	15	131	37.2	60	5.41	43.2	19.3	14	0.8	20	24	293	0.1	0	0	0
1	68	1	1	1	0	0	0	1	0	0	0	0	94	18	1	34	68	0		15	106	35.1	85	10	45.4	25.6	21	1.6	22	17	95	0.29	0	0	0
1	63	2	1	1	0	0	0	1	0	0	0	0	110		1	35	104	0	0	15	146	35.8	93	9.8	42.2	24.6	49	1.7	23	15	137	0.22	0	0	0
				1	0	0	0	0	0	0	0	0			0			0	0	15		37		5.22	34.2	25.7	7	0.47	26	14	91	0.03	0	0	0
0	22	1	1	1	0	0	0	0	0	0	0	0								15	119	39.3	120	19.96	39.1	31.1	8	0.6	18	14		1.09	0	0	0
0	73	1		1	0	0	0	0	0	0	0	0	146		0	37.3	102	1	1	15	146	37.3	102	4.88	43.5	13.8	20	0.8	52	68	150	0.15	0	0	0
0	88	1		2	1	0	0	0	0	0	0	0	170		0	36.5	70	0	0	15	215	37.5	68	7.85	41.3	23.9	11	0.6	2.7	10	74	0.11	0	0	0
1	34	1	1	1	0	0	0	0	0	0	0	0	126		0	37.6	123	0	1	15	126	36.3	85	16	47.6	34	30	1.93	41	28	820	0.11	0	0	0
1	70	1	1	1	0	0	0	0	0	0	0	0	153		1	40.5	146	0	0	12	145	39.2	120	8.1	39.3	16.1	30	0.94	64	42	1668	0	1	1	0
1	79	2		1	0	1	0	1	1	0	0	0	70	25	1	38.8	136	0	0	11	83	38.5	129	20.3	42.1	12.3	37	2.2	125	149		13.12	1	1	0
1	53	1	1	1	0	0	0	0	0	0	0	0								15	169	37.1	112	68	41.5	30	29	1.13	34	19	916	0	1	0	0
1	57	1		1	1	0	0	1	1	0	0	0	188	24	1	37.2	130	0		7	194	37.4	123	113	56.2	18.6	24	1.62	41	32	2975	2.88	1	1	0
1	38	1	0	1	0	0	0	0	0	0	0	0	100		1	40.6	172	0		0													1	1	0
1	68			2	0	0	0	0	0	0	0	0	127		1	38.4	99	0	0	12	133	38.1	100	8.8	44.7	28.2	51	0.82	30	36	353	0.51	1	1	0
1	74	1		1	0	1	0	0	0	0	0	0	92	17	0	38.1	99	0	0	15	102	38.2	88	17.9	31.3	26.6	20	1.49	14	12	109	2.14	0	0	0
0	87	1		1	0	0	0	0	0	0	0	0	84	30		39.3	149			10	153	39.9	170	145	53.2	19.1	105	2.59	32	12	318	6.45	1	1
0	86	1	1	2	1	0	0	0	0	0	0	1	146	48	1	41.1	131			3	127	40.7	138	8.7	40.3	22.6	30	1.58	27	13	177	0.14	1	1	0
1	39	1	1	1	0	0	0	1	0	0	0	0	157	18	1	37.1	93	1		15	149	36	82	7.4	49.8	15	14	0.60	21	33	131	0.10	0	0	0
1	52	1	0	1	0	0	0	0	0	0	0	0	130	30	0		118	0	1	15	107	36.1	86	6.7	42.4	19.6	18	1.2	22	23	110	0.07	1	0
1	31	1	1	1	0	0	0	0	0	0	0	0	127	20		36.8	70	0	0	15	127	36.8	70										0	0	0
1	57	1		1	0	0	0	0	0	0	0	0	133	15	1	39.7	108	0	1	14	121	40.3	107	12.7	41.8	14.6	13	0.65	13	20	36	4.16	0	0	0
0	65	1	0	1	1	0	0	0	0	0	0	0								15	165	36.1	74										0	0	0
1	70	2	0	1	0	0	0	0	1	0	0	0								15	119	35.7	74										0	0	0
1	71	1		1	0	0	0	0	0	0	0	0	86	20	0	36.4	77	0		15	104	36.9	70	12.9	43.4	17.8	25	1.24	23	17	171	0.05	0	0	0
0	84	1	1	2	1	1	0	1	0	0	0	0								15	131	36.3	78										0	0	0
1	87			1	0	1	0	1	0	0	0	0								15	106	36.2	50										0	0	0
1	42	2		1	0	0	0	0	0	0	0	0	117	14	0		75	1	1	15	126	35.5	72	20.2	44.4	32.6	22	0.95	20	21	108	0	0	0	0
1	25	2		1	0	0	0	0	0	0	0	0	156		0	39.5	125	1	1	15	124	39.3	96	12.4	45.2	27.9	9	0.81	29	30	336	5.7	0	0	0
0	63	1		2	0	0	1	0	0	0	0	0	149		1	39.4	110	0	1	15	142	39.5	110	7.3	37.8	17	18	0.74	13	7	166	0.89	0	0	0
1	79			1	0	0	0	0	0	0	0	0	104	16	1	39.2	69	0	0	14	93	39	159	14.1	45.7	26.4	86	1.78	25	16	407	1.18	1	0	0
1	60	1		2	1	0	0	0	0	0	0	0	143	15	0	37	63	0	0	15	138	37	61	9.2	31.3	33.5	11	0.61	12	10	44	1.15	1	0
1	39		1	1	1	0	0	0	0	0	0	0								15	123	36.7	101	7.7	53.1	17	38	1.73	19	19	256	0	0	0	0
1	29	1	1	1	0	0	0	0	0	0	0	0								15	105	37	88	15.6	53.2	26.3	17	2.49	27	21	349	0	0	0	0
1	83	1	1	1	0	0	0	1	0	0	0	0	139	60	1	37.3	129	0	1	6	165	40.2	128	10.2	40.2	17.9	35	2.51	38	27		0	1	0	0
0	64	1	1	1	1	0	0	1	0	1	0	0	189	30	1	39.3	140	1	0	14	120	39.2	130	14.1	39.1	23	20	1.11	24	35	149	0.49	1	0	0
0	58	1		2	0	0	0	0	0	0	0	0	117	20	1	38	109	1	0	15	117	37.8	98	6.6	32.7	23.3	33	0.74	44	22	1469	0	1	0
1	36	1	1	1	0	0	0	0	0	0	0	0	146		1	37.2	91	0	0	14	128	37.1	84	5.0	40.3	21	15	0.81	24	22	226	0	0	0	0
1	39	1	1	1	1	0	0	0	0	0	0	0								15	103	36.4	70	6.9	43.9	15	16	0.88	20	18	232	0.25↓	0	0	0
1	36	1	1	1	0	0	0	0	0	0	0	0								15	172	36	89	10.0	44.7	23.5	11	0.74	17	16	117	0.25↓	0	0	0
1	64	1	1	1	1	0	0	0	0	0	0	0	151		0	37.9	126	0	0	15	151	37.1	89	5.1	45.2	14.7	25	119	34	20	106	0.25	0	0	0
1	42	1	1	1	0	0	0	0	0	0	0	0	81	32	1	39.9	160	1	0	7	82	39.5	163	4.8	42.8	19.1	25	1.83	47	26	1124	0.20	1	1	0
1	64	1		1	0	0	0	0	0	0	0	0	148	24	1		146	0	0	10	146	39.2	146	10.9	45.3	12.43	18	0.90	66	22	348	0.26	1	1	0
1	34	1	1	1	0	0	0	0	0	0	0	0								15	100	36.9	100	20.3	51.6	35.9	26	2.53	24	25	331	0.21	1	0	0
1	68	1	1	1	1	0	0	0	0	0	0	0								12	121	39.3	106	7.2	43	12.7	18.6	1.07	18	11	91		0	0	0
1	47	1	1	1	0	0	0	0	0	0	0	0						0	1	15	145	36.5	105	10.5	42.8	25.3	21.4	1.61	48	40	293		0	0	0
1	36	1	1	1	0	0	0	0	0	0	0	0	146	24	0	36.8	110	0	1	15	133	37.4	94	10.9	48	30.2	16.2	2.17	132	81		0.20	0	0	0
1	40	1	1	1	0	1	0	0	0	0	0	0								15	126	35.5	102	13.8	50.7	27.2	22.4	1.43	27	31	242	0.12	0	0	0
1	28	1	1	1	0	0	0	0	0	0	0	0						0	1	15	139	36.1	86	16.3	54.1	27.9	22.5	2.25	37	39	237	0.09	0	0	0
1	43	1	1	1	0	0	0	0	0	0	0	0						0	1	15	137	37.1	99	8.3	43.6	24.9	15.3	0.92	22	32	321		0	0	0
1	40	1	1	1	0	0	0	0	0	0	0	0								15	100	39.2	94	12.3	40.6	167	12.8	0.80	17	13	142		0	0	0
1	34	1	1	1	0	0	0	0	0	0	0	0						0	1	15	148	36.4	98	111	53.7	25.9	26.9	2.64	37	36	263	0.13	0	0	0
1	41	1	1	1	0	0	0	0	0	0	0	0						0	1	15	141		86	21.2	53.8	27.4	31.0	2.82	22	26	191	0.16	0	0	0
1	34	1	1	1	0	0	0	0	0	0	0	0	110	20	0	35.9	110	0	1	13	101		115	12.1	55.1	24.9	35.7	2.61	24	17	392	0.10	0	0	0
0	75	1	1	1	1	0	0	0	0	0	0	0						0	0	15	117	35.6	70										0	0	0
1	70	1	1	1	0	0	0	0	0	0	0	0	150	60	0	34.9	102	0	1	15	126	34.9	102	11.3	44.4	26.1	20.9	1.05	19	18	102	0.13	0	0	0
1	59	1	1	1	0	0	0	1	0	0	0	0	165	20	1	37.3	106	0	1	15	161	36.8	124	14.9	44.7	25	26.3	1.76	26	22	402	0.78	0	0	0
1	48	1		1	0	0	0	0	0	0	0	0						0	1	15	156	36.9	120	12.5	49.5	28	43.2	1.91	22	26	330		0	0	0
1	48	1	1	1	0	0	0	0	0	0	0	0						0	1	15	125	37.8	81	7.6	35.5	21.1	17.3	1.03	51	36	626		0	0	0
1	25	1	1	1	0	0	0	0	0	0	0	0						1	1	15	120	36.7	90	13.6	50.9	24.5	18.9	1.42	33	31	471	0.28	0	0	0
1	29	1	1	1	0	0	0	0	0	0	0	0						1	1	15	121	36.3	86	9.6	52.2	33.9	24.6		31	39	228	0.06	0	0	0
1	32	1	1	1	0	0	0	0	0	0	0	0							1	15	125	35.8	86	9	44.6	23.3	14.5	0.82	30	27	239	0.19	0	0	0
1	42	1	1	1	0	0	0	0	0	0	0	0	100	24	0	35.5	94	0	1	15	84	36.7	103	16.1	40.6	23	21.0	2.18	42	23	1489		1	0	0
1	38	1	0	1	0	0	0	1	0	0	0	0			1			0	0	15	123	36.8	74	13.3	42.7	22.3	28	1.19	40	71	477	1.24	0	0	0
1	22	1	1	1	0	0	0	0	0	0	0	0	78	60	1	40.6	150	1	1	8	155	36	136	7.8	40.8	19.4	28	1.85	37	19	1120	0.46	1	1	0
0	62	1	1	1	0	0	0	0	0	0	0	0	60	25	1	40.7	160	0		15	83	37.7	130	3.5	18.5	3.7	33	1.66	52	40	815	15.2	1	1	0
1	65	2	1	1	0	0	1	0	0	0	0	0	60	25	1	41.4	137	0	0	3	110	39.5	135	5.6	37.8	12.8	11	2.8	36	19	1083	0.11	1	1	0
1	25	2	0	1	0	0	0	0	0	0	0	0	164	24	1	40	99	0		9	110	38.5	110	19.1	46.7	18.7	20	1.61	53	30	973	0.08	1	1	0
1	25	1	1	1	0	0	0	0	0	0	0	0	144	32	1	38.4	84	0		15	110	36.1	93	9.62	40.2	25	12.8	1.12	26	15	581	0	0	0	0
1	71	1	1	1	0	0	0	0	0	0	0	0	150	36	0	38.2	114	0	0	15	172		96	5.3	41.3	14.4	18.7	1.06	16	13	118	0	1	0	0
1	37	1	1	1	0	0	0	0	0	0	0	0	134	18	0	37.1	80	1	1	15	120	35.5	79	14.9	44.4	20.9	14.0	1.46	26	34	117	0	1	0	0
1	43	1		1	0	0	0	0	0	0	0	0	118	20	0	36	77	0	1	15	125	36.5	63	11.75	46.9	22	26.4	1.33	26	20	363	0.0	0	0	0
1	67	1	0	1	0	0	0	0	0	0	0	0	190	24	0	40.7	110	0	0	15	177	39.2	95	6.9	41.1	20.1	15.2	0.90	19	14	129	0.0	0	0	0
1	37	1	1	1	0	0	0	0	0	0	0	0								15	110	36.6	94	21.13	53.3	30.9	20.6	2.03	26	28	148	0.0	1	0	0
1	68	1	1	1	1	0	0	1	0	0	0	0	100	20	0	35.6	96	0	0	15	110	36.2	81	6.86	41.1	18.5	24.8	1.16	25	20	250	0.0	0	0	0
1	74	1		1	1	0	0	0	0	0	0	0	130	24	1	37.5	101	0	0	12	136	38	70	8.69	39.4	17.3	42.5	1.13	55	43	804	17.1	0	0	0
1	20	1	0	1	0	0	0	0	0	0	0	0	125	24	0	37	92	0	1	15	120	37.2	92	7.68	42.2	18.2	19.5	0.82	14	10	120	1.1	0	0	0
1	26	1	1	1	0	0	1	0	0	0	0	0	120	30	1	36.8	80	0	1	14	120	37.2	78	8.36	48.6	19.1	11.2	0.77	21	20	129	0	0	0	0
1	71	2	1	2	0	0	0	1	0	0	0	0	161	20	1	35.5	66	0	0	11	101	35.5	66	13.7	39.6	167	79	2.23	57	38	2581	0.68	1	0	0
1	82	1		1	1	0	0	0	0	0	0	0	113	18	1	35.7	77	1	0	15	154	35.8	58	5.1	41.2	14.3	19	1.13	19	14	103	0.06	0	0	0
1	29	1	1	1	0	0	0	0	0	0	0	0								15	104	36.9	69	9.9	40.8	17.4	14	0.89	19	25	161	0.02	0	0	0
1	40	1	1	1	1	0	0	0	0	0	0	0	168	24	1	36.4	100	0		14	168	37	91	5.5	45.1	29.3	12	0.92	22	23	339	0.08	0	0	0
1	23	1	1	1	0	0	0	0	0	0	0	0								15	140	37.3	84	7.5	47.8	24	10	0.76	31	19	162	0.03	0	0	0
1	21	1		1	0	0	0	0	0	0	0	0	103	20	0	38.4	100	0	0	15	133	39.2	100	19	49.7	20.4	18	0.94	18	14	281	0.30	1	0	0
0	38	1	1	1	0	0	0	0	0	0	0	0								15	112	36.4	58	5.8	37.9	285	14	0.55	17	16	89	0.03	0	0	0
1	41	1	1	1	0	1	0	0	0	0	0	0								15	109	37.1	82	7.6	44.0	228	7	0.73	15	14	118	0.03	0	0	0
1	80	1		1	0	0	0	0	1	0	0	1	150	24	1	40	80	0	0	15	97	38.7	82	5.8	44.0	148	23	1.32	16	13	55		0	0	0
1	19	1	1	1	0	0	0	0	0	0	0	0	126	18	0	40.5		0	0	15	140	39.5	91	7.9	44.4	162	12	0.80	20	18	149		0	0	0
1	68	1	1	1	1	0	0	0	0	0	0	0	138	18	0	35.6	85	1		15	127	35.6		7.4	46.8	231	15	1.45	28	22	149	0.22	0	0	0
1	72	1	1	1	1	0	0	0	0	0	0	0	213	18	0	35.4	67	1	0	14	241	36	58	7.3	42.5	18.5	17	1.19	21	23	186	0.14	0	0	0
1	66				1	0	0	0	1	0	0	0								15	112	36.2	92	10.3	40.6	30.0	46	1.06	20	17	89	2.82	0	0	0
1	69	1	0	1	1	0	0	0	0	0	0	0	210	30	0	37.6	136	0		15	187	38.2	132	4.8	39.4	28.6	12	0.55	19	16	45	0.06	0	0	0
1	95	1	0	2	0	0	0	0	0	0	0	0								15	98	36.4	147	9.6	37.5	16.8	17	0.73	18	15	127	11.12	0	0	0
0	35	1	1	1	0	0	0	0	0	0	0	0	108	18	1	37.2	103	0	0	14	128	37.3	96	5.4	34.9	25.7	20	0.55	15	12	87	4.91	0	0	0
1	79	1	1	1	0	1	0	0	0	0	0	0								15	168	36.6	75	7.7	43.8	14.1	28	0.95	42	34	140		0	0	0
1	52	1	0	1	0	0	0	0	0	0	0	0								15	118	35.7	108	7.6	48.1	18.5	33	1.05	139	42	2584	1.77	0	0	0
0	79	1		2	0	0	0	0	0	0	0	0								15	103	35.6	107	4.3	31.0	12.5	14	0.44	29	14	116	1.55	0	0	0
1	63	1	1	1	0	0	0	0	0	0	0	0	115	18	0	34.6	65	1	1	15	132	35	65	14.0	47.9	30.8	24	2.02	23	20		0.03	0	0	0
1	42	1	0	1	0	0	0	0	0	0	0	0								15	134	36.1	71	4.2	43.1	259	21	0.77	23	16	183	0.03	0	0	0
1	80	1		1	1	1	0	0	0	0	0	0								15	178	37.2	116	9.0		26.1	10	0.57				0.03	0	0	0
1	53	1		1	1	1	0	1	0	0	0	0								15	131	37.1	86	11.1	43.2	27.8	23	0.90	18	21	67	0.43	0	0	0
0	44	1	1	1	0	0	0	0	0	0	0	0	103	20	0	35.7	94	1	0	15	114	36.6	84	6.0	40.8	28.0	10	0.77	13	12	81	0.07	0	0	0
1	63	1	1	1	1	0	0	1	0	0	0	0	89	18	0	36.4	74	1	0	15	93	35.8	77	10.3	40.1	23.4	20	1.30	17	15	145	0.06	0	0	0
1	25	1		1	0	0	0	0	0	0	0	0								15	128	37.1	72	5.3	42.7	15.7	15	1.1			244		0	0	0
1	37	1	1	1	0	0	0	0	0	0	0	0								15	136	37.2	102	14.9	51.1	25.7	26	2.40	34	37	571	0.71	0	0	0
0	72	1		1	1	1	0	1	0	0	0	0	202	16	0	39.9	106	0	0	15	194	38.8	100	123	40.2	15.3	21	0.93	69	83	102	2.18	0	0	0
0	78	2			1	0	0	1	0	0	0	0								15				6	40.8	21.3	22	0.36	16	10	58	0.04	0	0	0
1	42	1	1	1	1	0	0	0	0	0	0	0								15	165	35.8	112	12.5	50.6	32.9	16	1.19	53	91	1548	0.10	0	0	0
1	81	1	1	2	1	0	0	0	0	0	0	1	159	20	1	37.7	90	0	0	15	159	36.1	82	23.3	44.5	151	26	0.61	58	30	2534	0.06	1	0	0
1	47	1		1	0	0	0	0	0	0	0	0	133	24	0	36.7	73	0	0	15	182	36.3	76	6	43.3	18.4	17	0.69	26	25	250	0.06	0	0	0
[truncated: 1,176 more rows]

## Sheet: Sheet2
	その他の既往歴	HT	HeartDisease	Pscyco	DM	CerevD	ParkinD	CKD	Dementia
	なし	0	0	0	0	0	0	0	0
虫垂炎、腹膜炎、手術歴	手術	0	0	0	0	0	0	0	0
	なし	0	0	0	0	0	0	0	0
熱中症	急性腎不全	0	0	0	0	0	0	0	0
		0	0	0	0	0	0	0	0
		0	0	0	0	0	0	0	0
		0	0	0	0	0	0	0	0
		0	0	0	0	0	0	0	0
		0	0	0	0	0	0	0	0
高血圧	前立腺癌	1	0	0	0	0	0	0	0
		0	0	0	0	0	0	0	0
		0	0	0	0	0	0	0	0
		0	0	0	0	0	0	0	0
		0	0	0	0	0	0	0	0
高血圧	胃癌	1	0	0	0	0	0	0	0
		0	0	0	0	0	0	0	0
糖尿病		0	0	0	1	0	0	0	0
	肺癌	0	0	0	0	0	0	0	0
高血圧、糖尿病		1	0	0	1	0	0	0	0
	なし	0	0	0	0	0	0	0	0
	なし	0	0	0	0	0	0	0	0
	なし	0	0	0	0	0	0	0	0
	なし	0	0	0	0	0	0	0	0
	なし	0	0	0	0	0	0	0	0
	過換気症	0	0	0	0	0	0	0	0
脳血管障害	脳梗塞	0	0	0	0	1	0	0	0
	なし	0	0	0	0	0	0	0	0
	ラトケ嚢胞(下重体)	0	0	0	0	0	0	0	0
	喘息	0	0	0	0	0	0	0	0
	肝硬変	0	0	0	0	0	0	0	0
	なし	0	0	0	0	0	0	0	0
		0	0	0	0	0	0	0	0
高血圧、心疾患	末期腎不全、うっ血腎不全、脂質異状症、肺炎	1	1	0	0	0	0	0	0
	特になし	0	0	0	0	0	0	0	0
高血圧、認知症		1	0	0	0	0	0	0	1
糖尿病、認知症	アルコール性肝硬変	0	0	0	1	0	0	0	1
	特になし	0	0	0	0	0	0	0	0
	なし	0	0	0	0	0	0	0	0
	アトピー	0	0	0	0	0	0	0	0
高血圧		1	0	0	0	0	0	0	0
熱中症		0	0	0	0	0	0	0	0
	喫煙40本/日	0	0	0	0	0	0	0	0
	大腸Ca術後	0	0	0	0	0	0	0	0
糖尿病1型		0	0	0	1	0	0	0	0
	なし	0	0	0	0	0	0	0	0
	片頭痛	0	0	0	0	0	0	0	0
		0	0	0	0	0	0	0	0
心疾患	脂質異常症	0	1	0	0	0	0	0	0
		0	0	0	0	0	0	0	0
		0	0	0	0	0	0	0	0
		0	0	0	0	0	0	0	0
		0	0	0	0	0	0	0	0
		0	0	0	0	0	0	0	0
		0	0	0	0	0	0	0	0
		0	0	0	0	0	0	0	0
		0	0	0	0	0	0	0	0
高血圧	CKD	1	0	0	0	0	0	0	0
		0	0	0	0	0	0	0	0
		0	0	0	0	0	0	0	0
心疾患	COPD、貧血	0	1	0	0	0	0	0	0
		0	0	0	0	0	0	0	0
		0	0	0	0	0	0	0	0
	外傷性くも膜下出血、肝慢	0	0	0	0	0	0	0	0
	前立腺炎	0	0	0	0	0	0	0	0
		0	0	0	0	0	0	0	0
		0	0	0	0	0	0	0	0
		0	0	0	0	0	0	0	0
	胃潰瘍(胃半切除)、頸稚相関板ヘルニア	0	0	0	0	0	0	0	0
	なし	0	0	0	0	0	0	0	0
	なし	0	0	0	0	0	0	0	0
高血圧	重症肝炎	1	0	0	0	0	0	0	0
糖尿病	高脂血症	0	0	0	1	0	0	0	0
糖尿病		0	0	0	1	0	0	0	0
	脳性麻痺	0	0	0	0	0	0	0	0
		0	0	0	0	0	0	0	0
高血圧		1	0	0	0	0	0	0	0
精神疾患、糖尿病		0	0	1	1	0	0	0	0
		0	0	0	0	0	0	0	0
	小児喘息	0	0	0	0	0	0	0	0
高血圧、心疾患		1	1	0	0	0	0	0	0
熱中症	特になし	0	0	0	0	0	0	0	0
	乳癌	0	0	0	0	0	0	0	0
		0	0	0	0	0	0	0	0
高血圧	右膝骨折	1	0	0	0	0	0	0	0
精神疾患		0	0	1	0	0	0	0	0
	詳細不明	0	0	0	0	0	0	0	0
	不明	0	0	0	0	0	0	0	0
精神疾患、糖尿病		0	0	1	1	0	0	0	0
高血圧、糖尿病	関節リウマチ、虫垂炎手術	1	0	0	1	0	0	0	0
糖尿病、脳血管障害		0	0	0	1	1	0	0	0
	C型肝炎、高脂血症	0	0	0	0	0	0	0	0
	特記なし	0	0	0	0	0	0	0	0
	特記なし	0	0	0	0	0	0	0	0
熱中症	なし	0	0	0	0	0	0	0	0
	白内障、虫垂炎、高血圧	0	0	0	0	0	0	0	0
		0	0	0	0	0	0	0	0
	慢性アルコール中毒	0	0	0	0	0	0	0	0
		0	0	0	0	0	0	0	0
	なし	0	0	0	0	0	0	0	0
高血圧、脳血管障害		1	0	0	0	1	0	0	0
	神経梅毒	0	0	0	0	0	0	0	0
精神疾患、熱中症	水俣病、アルコール肝臓	0	0	1	0	0	0	0	0
		0	0	0	0	0	0	0	0
	子宮内膜症、経内挿、椎陽膜弛症	0	0	0	0	0	0	0	0
		0	0	0	0	0	0	0	0
	なし	0	0	0	0	0	0	0	0
	なし	0	0	0	0	0	0	0	0
		0	0	0	0	0	0	0	0
精神疾患		0	0	1	0	0	0	0	0
		0	0	0	0	0	0	0	0
	なし	0	0	0	0	0	0	0	0
精神疾患		0	0	1	0	0	0	0	0
認知症		0	0	0	0	0	0	0	1
		0	0	0	0	0	0	0	0
		0	0	0	0	0	0	0	0
高血圧		1	0	0	0	0	0	0	0
高血圧	右大腿骨々折	1	0	0	0	0	0	0	0
脳血管障害		0	0	0	0	1	0	0	0
脳血管障害		0	0	0	0	1	0	0	0
	特になし	0	0	0	0	0	0	0	0
精神疾患		0	0	1	0	0	0	0	0
高血圧、糖尿病	子宮頚癌、乳がん	1	0	0	1	0	0	0	0
高血圧	胆摘	1	0	0	0	0	0	0	0
精神疾患	脊柱管狭窄症	0	0	1	0	0	0	0	0
高血圧、脳血管障害		1	0	0	0	1	0	0	0
精神疾患、高血圧		1	0	1	0	0	0	0	0
	なし	0	0	0	0	0	0	0	0
		0	0	0	0	0	0	0	0
	なし	0	0	0	0	0	0	0	0
精神疾患		0	0	1	0	0	0	0	0
脳血管障害		0	0	0	0	1	0	0	0
糖尿病		0	0	0	1	0	0	0	0
		0	0	0	0	0	0	0	0
高血圧		1	0	0	0	0	0	0	0
		0	0	0	0	0	0	0	0
		0	0	0	0	0	0	0	0
		0	0	0	0	0	0	0	0
		0	0	0	0	0	0	0	0
		0	0	0	0	0	0	0	0
		0	0	0	0	0	0	0	0
心疾患	肺気腫	0	1	0	0	0	0	0	0
		0	0	0	0	0	0	0	0
高血圧、糖尿病		1	0	0	1	0	0	0	0
		0	0	0	0	0	0	0	0
		0	0	0	0	0	0	0	0
精神疾患		0	0	1	0	0	0	0	0
		0	0	0	0	0	0	0	0
	なし	0	0	0	0	0	0	0	0
		0	0	0	0	0	0	0	0
	なし	0	0	0	0	0	0	0	0
		0	0	0	0	0	0	0	0
高血圧、心疾患	熱傷、蜂か織炎、けいれん発作、上行結腸癌	1	1	0	0	0	0	0	0
精神疾患、高血圧		1	0	1	0	0	0	0	0
精神疾患	なし	0	0	1	0	0	0	0	0
心疾患	大腸癌、心房細動、肺炎	0	1	0	0	0	0	0	0
パーキンソン病	左腎癌、上葉肺癌、単径ヘルニア、意識障害	0	0	0	0	0	1	0	0
高血圧	十二指腸溝癌、逆流性食道炎、体質性黄疸、血管腫、脂肪肝	1	0	0	0	0	0	0	0
		0	0	0	0	0	0	0	0
	なし	0	0	0	0	0	0	0	0
	なし	0	0	0	0	0	0	0	0
高血圧、心疾患、糖尿病、脳血管障害	ベーチュット病、ASO、脂質異常症、ステロイド性骨粗鬆症	1	1	0	1	1	0	0	0
高血圧	アルコール性肝障害	1	0	0	0	0	0	0	0
精神疾患、高血圧、心疾患、熱中症	なし	1	1	1	0	0	0	0	0
高血圧	なし	1	0	0	0	0	0	0	0
	アトピー	0	0	0	0	0	0	0	0
精神疾患、高血圧、糖尿病	重症統合失調症	1	0	1	1	0	0	0	0
	なし	0	0	0	0	0	0	0	0
熱中症	なし	0	0	0	0	0	0	0	0
精神疾患		0	0	1	0	0	0	0	0
		0	0	0	0	0	0	0	0
高血圧、心疾患		1	1	0	0	0	0	0	0
糖尿病	胆石でope(H3)	0	0	0	1	0	0	0	0
精神疾患		0	0	1	0	0	0	0	0
認知症	サブイレウス	0	0	0	0	0	0	0	1
精神疾患		0	0	1	0	0	0	0	0
		0	0	0	0	0	0	0	0
高血圧、心疾患、糖尿病		1	1	0	1	0	0	0	0
		0	0	0	0	0	0	0	0
糖尿病		0	0	0	1	0	0	0	0
		0	0	0	0	0	0	0	0
		0	0	0	0	0	0	0	0
		0	0	0	0	0	0	0	0
		0	0	0	0	0	0	0	0
		0	0	0	0	0	0	0	0
糖尿病		0	0	0	1	0	0	0	0
		0	0	0	0	0	0	0	0
認知症	SAH	0	0	0	0	0	0	0	1
		0	0	0	0	0	0	0	0
		0	0	0	0	0	0	0	0
糖尿病		0	0	0	1	0	0	0	0
パーキンソン病		0	0	0	0	0	1	0	0
		0	0	0	0	0	0	0	0
		0	0	0	0	0	0	0	0
		0	0	0	0	0	0	0	0
		0	0	0	0	0	0	0	0
		0	0	0	0	0	0	0	0
		0	0	0	0	0	0	0	0
高血圧、心疾患		1	1	0	0	0	0	0	0
		0	0	0	0	0	0	0	0
		0	0	0	0	0	0	0	0
		0	0	0	0	0	0	0	0
		0	0	0	0	0	0	0	0
		0	0	0	0	0	0	0	0
		0	0	0	0	0	0	0	0
		0	0	0	0	0	0	0	0
		0	0	0	0	0	0	0	0
		0	0	0	0	0	0	0	0
		0	0	0	0	0	0	0	0
		0	0	0	0	0	0	0	0
		0	0	0	0	0	0	0	0
		0	0	0	0	0	0	0	0
		0	0	0	0	0	0	0	0
高血圧		1	0	0	0	0	0	0	0
	なし	0	0	0	0	0	0	0	0
	特になし	0	0	0	0	0	0	0	0
	なし	0	0	0	0	0	0	0	0
	うつ病	0	0	0	0	0	0	0	0
	腰部脊柱管狭窄症	0	0	0	0	0	0	0	0
	なし	0	0	0	0	0	0	0	0
高血圧、心疾患	めまい症	1	1	0	0	0	0	0	0
高血圧、糖尿病、脳血管障害		1	0	0	1	1	0	0	0
	なし	0	0	0	0	0	0	0	0
		0	0	0	0	0	0	0	0
	なし	0	0	0	0	0	0	0	0
	貧血	0	0	0	0	0	0	0	0
	なし	0	0	0	0	0	0	0	0
高血圧		1	0	0	0	0	0	0	0
	なし	0	0	0	0	0	0	0	0
	なし	0	0	0	0	0	0	0	0
パーキンソン病		0	0	0	0	0	1	0	0
		0	0	0	0	0	0	0	0
		0	0	0	0	0	0	0	0
	なし	0	0	0	0	0	0	0	0
		0	0	0	0	0	0	0	0
		0	0	0	0	0	0	0	0
		0	0	0	0	0	0	0	0
		0	0	0	0	0	0	0	0
		0	0	0	0	0	0	0	0
	乳癌	0	0	0	0	0	0	0	0
		0	0	0	0	0	0	0	0
	性同一性障害	0	0	0	0	0	0	0	0
糖尿病、脳血管障害		0	0	0	1	1	0	0	0
	なし	0	0	0	0	0	0	0	0
	白内障	0	0	0	0	0	0	0	0
		0	0	0	0	0	0	0	0
	5年前に虫垂炎	0	0	0	0	0	0	0	0
	帯状疱疹	0	0	0	0	0	0	0	0
パーキンソン病		0	0	0	0	0	1	0	0
高血圧		1	0	0	0	0	0	0	0
	大腸ポリープ	0	0	0	0	0	0	0	0
	なし	0	0	0	0	0	0	0	0
		0	0	0	0	0	0	0	0
	胃潰瘍、逆流性食道炎	0	0	0	0	0	0	0	0
精神疾患		0	0	1	0	0	0	0	0
	腹痛	0	0	0	0	0	0	0	0
パーキンソン病、熱中症	下肢血栓性静脈癌	0	0	0	0	0	1	0	0
		0	0	0	0	0	0	0	0
高血圧、脳血管障害	高脂血貧	1	0	0	0	1	0	0	0
脳血管障害	けいれん重積	0	0	0	0	1	0	0	0
精神疾患	椎間板ヘルニア、うつ病	0	0	1	0	0	0	0	0
		0	0	0	0	0	0	0	0
精神疾患、高血圧		1	0	1	0	0	0	0	0
高血圧、糖尿病	骨粗鬆症、白内障、腰部脊柱管狭窄症	1	0	0	1	0	0	0	0
		0	0	0	0	0	0	0	0
		0	0	0	0	0	0	0	0
高血圧、脳血管障害		1	0	0	0	1	0	0	0
脳血管障害	虫垂炎、ソ径ヘルニア、頸動脈狭窄症	0	0	0	0	1	0	0	0
糖尿病		0	0	0	1	0	0	0	0
精神疾患		0	0	1	0	0	0	0	0
	なし	0	0	0	0	0	0	0	0
	なし	0	0	0	0	0	0	0	0
		0	0	0	0	0	0	0	0
高血圧、心疾患	肺切除LK	1	1	0	0	0	0	0	0
		0	0	0	0	0	0	0	0
	大腸Ca手術後	0	0	0	0	0	0	0	0
		0	0	0	0	0	0	0	0
		0	0	0	0	0	0	0	0
	肺癌	0	0	0	0	0	0	0	0
		0	0	0	0	0	0	0	0
	なし	0	0	0	0	0	0	0	0
	十二指腸狭窄	0	0	0	0	0	0	0	0
	なし	0	0	0	0	0	0	0	0
高血圧		1	0	0	0	0	0	0	0
		0	0	0	0	0	0	0	0
		0	0	0	0	0	0	0	0
	リウマチ	0	0	0	0	0	0	0	0
高血圧		1	0	0	0	0	0	0	0
	なし	0	0	0	0	0	0	0	0
		0	0	0	0	0	0	0	0
高血圧、認知症	左膝関節術後	1	0	0	0	0	0	0	1
高血圧、心疾患	高尿酸血症、腎機能障害	1	1	0	0	0	0	0	0
		0	0	0	0	0	0	0	0
	なし	0	0	0	0	0	0	0	0
	なし	0	0	0	0	0	0	0	0
		0	0	0	0	0	0	0	0
	なし	0	0	0	0	0	0	0	0
		0	0	0	0	0	0	0	0
		0	0	0	0	0	0	0	0
認知症		0	0	0	0	0	0	0	1
		0	0	0	0	0	0	0	0
高血圧		1	0	0	0	0	0	0	0
		0	0	0	0	0	0	0	0
高血圧、心疾患		1	1	0	0	0	0	0	0
		0	0	0	0	0	0	0	0
		0	0	0	0	0	0	0	0
		0	0	0	0	0	0	0	0
高血圧、糖尿病		1	0	0	1	0	0	0	0
	子宮後屈OPO	0	0	0	0	0	0	0	0
		0	0	0	0	0	0	0	0
	なし	0	0	0	0	0	0	0	0
		0	0	0	0	0	0	0	0
		0	0	0	0	0	0	0	0
	アトピー	0	0	0	0	0	0	0	0
高血圧		1	0	0	0	0	0	0	0
高血圧		1	0	0	0	0	0	0	0
脳血管障害		0	0	0	0	1	0	0	0
		0	0	0	0	0	0	0	0
		0	0	0	0	0	0	0	0
		0	0	0	0	0	0	0	0
		0	0	0	0	0	0	0	0
		0	0	0	0	0	0	0	0
	片頭痛、喘息	0	0	0	0	0	0	0	0
高血圧、心疾患	大腸ポリープ、左下肢筋痛	1	1	0	0	0	0	0	0
		0	0	0	0	0	0	0	0
精神疾患		0	0	1	0	0	0	0	0
熱中症		0	0	0	0	0	0	0	0
高血圧、糖尿病	緑内障	1	0	0	1	0	0	0	0
		0	0	0	0	0	0	0	0
	なし	0	0	0	0	0	0	0	0
糖尿病、認知症	睟のう胞、胃潰瘍、HBVキャリア、高CEA血症	0	0	0	1	0	0	0	1
高血圧		1	0	0	0	0	0	0	0
	総排泄胞過残	0	0	0	0	0	0	0	0
	アトピー性皮膚炎、にきび	0	0	0	0	0	0	0	0
脳血管障害	前立腺肥大症	0	0	0	0	1	0	0	0
		0	0	0	0	0	0	0	0
精神疾患		0	0	1	0	0	0	0	0
	卵巣多胞	0	0	0	0	0	0	0	0
熱中症		0	0	0	0	0	0	0	0
		0	0	0	0	0	0	0	0
		0	0	0	0	0	0	0	0
		0	0	0	0	0	0	0	0
	副鼻腔炎	0	0	0	0	0	0	0	0
		0	0	0	0	0	0	0	0
熱中症	気胸	0	0	0	0	0	0	0	0
		0	0	0	0	0	0	0	0
高血圧、認知症、パーキンソン病		1	0	0	0	0	1	0	1
		0	0	0	0	0	0	0	0
高血圧、糖尿病、熱中症		1	0	0	1	0	0	0	0
		0	0	0	0	0	0	0	0
		0	0	0	0	0	0	0	0
		0	0	0	0	0	0	0	0
		0	0	0	0	0	0	0	0
高血圧	食道裂孔ヘルニア、縮性胃炎、肝障害(アルコール性)	1	0	0	0	0	0	0	0
		0	0	0	0	0	0	0	0
	UC	0	0	0	0	0	0	0	0
熱中症	十二指腸ulcer	0	0	0	0	0	0	0	0
		0	0	0	0	0	0	0	0
	特記事項なし	0	0	0	0	0	0	0	0
	頸椎症	0	0	0	0	0	0	0	0
高血圧、糖尿病		1	0	0	1	0	0	0	0
		0	0	0	0	0	0	0	0
		0	0	0	0	0	0	0	0
高血圧	前立腺肥大症	1	0	0	0	0	0	0	0
		0	0	0	0	0	0	0	0
		0	0	0	0	0	0	0	0
		0	0	0	0	0	0	0	0
		0	0	0	0	0	0	0	0
		0	0	0	0	0	0	0	0
高血圧、心疾患		1	1	0	0	0	0	0	0
		0	0	0	0	0	0	0	0
		0	0	0	0	0	0	0	0
		0	0	0	0	0	0	0	0
		0	0	0	0	0	0	0	0
		0	0	0	0	0	0	0	0
		0	0	0	0	0	0	0	0
		0	0	0	0	0	0	0	0
	アルコール性肝障害	0	0	0	0	0	0	0	0
		0	0	0	0	0	0	0	0
		0	0	0	0	0	0	0	0
		0	0	0	0	0	0	0	0
		0	0	0	0	0	0	0	0
		0	0	0	0	0	0	0	0
	急性虫垂炎	0	0	0	0	0	0	0	0
		0	0	0	0	0	0	0	0
	なし	0	0	0	0	0	0	0	0
		0	0	0	0	0	0	0	0
	統合失調症	0	0	0	0	0	0	0	0
	てんかん	0	0	0	0	0	0	0	0
		0	0	0	0	0	0	0	0
糖尿病		0	0	0	1	0	0	0	0
	過呼吸	0	0	0	0	0	0	0	0
高血圧、心疾患		1	1	0	0	0	0	0	0
		0	0	0	0	0	0	0	0
高血圧		1	0	0	0	0	0	0	0
	なし	0	0	0	0	0	0	0	0
	右乳癌	0	0	0	0	0	0	0	0
		0	0	0	0	0	0	0	0
精神疾患		0	0	1	0	0	0	0	0
高血圧	なし	1	0	0	0	0	0	0	0
		0	0	0	0	0	0	0	0
	慢性膀胱炎	0	0	0	0	0	0	0	0
		0	0	0	0	0	0	0	0
心疾患	大腸がん	0	1	0	0	0	0	0	0
		0	0	0	0	0	0	0	0
		0	0	0	0	0	0	0	0
	なし	0	0	0	0	0	0	0	0
熱中症	生理中	0	0	0	0	0	0	0	0
		0	0	0	0	0	0	0	0
認知症		0	0	0	0	0	0	0	1
		0	0	0	0	0	0	0	0
高血圧、脳血管障害	右人工股関節置換術術後	1	0	0	0	1	0	0	0
	アルコール性肝硬変	0	0	0	0	0	0	0	0
	胃租髪症、慢性膀胱炎	0	0	0	0	0	0	0	0
		0	0	0	0	0	0	0	0
熱中症	腰椎ヘルニア	0	0	0	0	0	0	0	0
		0	0	0	0	0	0	0	0
脳血管障害		0	0	0	0	1	0	0	0
		0	0	0	0	0	0	0	0
高血圧	肝機能障害(病院通っていなかったがおそらくアルコール性肝硬変)	1	0	0	0	0	0	0	0
	虫垂炎	0	0	0	0	0	0	0	0
		0	0	0	0	0	0	0	0
		0	0	0	0	0	0	0	0
	アルコール依存症	0	0	0	0	0	0	0	0
		0	0	0	0	0	0	0	0
		0	0	0	0	0	0	0	0
		0	0	0	0	0	0	0	0
		0	0	0	0	0	0	0	0
		0	0	0	0	0	0	0	0
		0	0	0	0	0	0	0	0
		0	0	0	0	0	0	0	0
		0	0	0	0	0	0	0	0
高血圧		1	0	0	0	0	0	0	0
		0	0	0	0	0	0	0	0
		0	0	0	0	0	0	0	0
熱中症	喘息	0	0	0	0	0	0	0	0
	悪性リンパ腫	0	0	0	0	0	0	0	0
高血圧		1	0	0	0	0	0	0	0
		0	0	0	0	0	0	0	0
		0	0	0	0	0	0	0	0
		0	0	0	0	0	0	0	0
		0	0	0	0	0	0	0	0
		0	0	0	0	0	0	0	0
		0	0	0	0	0	0	0	0
		0	0	0	0	0	0	0	0
		0	0	0	0	0	0	0	0
		0	0	0	0	0	0	0	0
高血圧、心疾患		1	1	0	0	0	0	0	0
		0	0	0	0	0	0	0	0
		0	0	0	0	0	0	0	0
		0	0	0	0	0	0	0	0
		0	0	0	0	0	0	0	0
	偏頭痛	0	0	0	0	0	0	0	0
	B型肺炎	0	0	0	0	0	0	0	0
心疾患		0	1	0	0	0	0	0	0
		0	0	0	0	0	0	0	0
		0	0	0	0	0	0	0	0
熱中症		0	0	0	0	0	0	0	0
		0	0	0	0	0	0	0	0
高血圧、認知症		1	0	0	0	0	0	0	1
		0	0	0	0	0	0	0	0
		0	0	0	0	0	0	0	0
		0	0	0	0	0	0	0	0
認知症		0	0	0	0	0	0	0	1
		0	0	0	0	0	0	0	0
		0	0	0	0	0	0	0	0
高血圧、心疾患		1	1	0	0	0	0	0	0
心疾患		0	1	0	0	0	0	0	0
糖尿病		0	0	0	1	0	0	0	0
心疾患		0	1	0	0	0	0	0	0
		0	0	0	0	0	0	0	0
精神疾患		0	0	1	0	0	0	0	0
精神疾患		0	0	1	0	0	0	0	0
		0	0	0	0	0	0	0	0
		0	0	0	0	0	0	0	0
		0	0	0	0	0	0	0	0
		0	0	0	0	0	0	0	0
		0	0	0	0	0	0	0	0
高血圧		1	0	0	0	0	0	0	0
		0	0	0	0	0	0	0	0
	なし	0	0	0	0	0	0	0	0
		0	0	0	0	0	0	0	0
	なし	0	0	0	0	0	0	0	0
	なし	0	0	0	0	0	0	0	0
高血圧、心疾患	慢性腎不全	1	1	0	0	0	0	1	0
	なし	0	0	0	0	0	0	0	0
		0	0	0	0	0	0	0	0
	なし	0	0	0	0	0	0	0	0
糖尿病		0	0	0	1	0	0	0	0
		0	0	0	0	0	0	0	0
	なし	0	0	0	0	0	0	0	0
糖尿病		0	0	0	1	0	0	0	0
精神疾患	自律神経失調症 体が重いふらつきめまい、動悸、	0	0	1	0	0	0	0	0
	鼻炎	0	0	0	0	0	0	0	0
精神疾患		0	0	1	0	0	0	0	0
	なし	0	0	0	0	0	0	0	0
心疾患		0	1	0	0	0	0	0	0
	なし	0	0	0	0	0	0	0	0
	メニエール病	0	0	0	0	0	0	0	0
高血圧	変形性腰関節症	1	0	0	0	0	0	0	0
熱中症	なし	0	0	0	0	0	0	0	0
		0	0	0	0	0	0	0	0
熱中症	なし	0	0	0	0	0	0	0	0
		0	0	0	0	0	0	0	0
	なし	0	0	0	0	0	0	0	0
心疾患、糖尿病、脳血管障害		0	1	0	1	1	0	0	0
	喉頭がん	0	0	0	0	0	0	0	0
高血圧、糖尿病、脳血管障害	HCV	1	0	0	1	1	0	0	0
		0	0	0	0	0	0	0	0
	頭頚部癌	0	0	0	0	0	0	0	0
心疾患		0	1	0	0	0	0	0	0
	虫垂炎	0	0	0	0	0	0	0	0
高血圧、認知症		1	0	0	0	0	0	0	1
糖尿病		0	0	0	1	0	0	0	0
		0	0	0	0	0	0	0	0
	なし	0	0	0	0	0	0	0	0
		0	0	0	0	0	0	0	0
		0	0	0	0	0	0	0	0
	２W前から前々日まで風邪	0	0	0	0	0	0	0	0
		0	0	0	0	0	0	0	0
		0	0	0	0	0	0	0	0
	なし	0	0	0	0	0	0	0	0
	喘息発作	0	0	0	0	0	0	0	0
		0	0	0	0	0	0	0	0
高血圧		1	0	0	0	0	0	0	0
脳血管障害		0	0	0	0	1	0	0	0
	なし	0	0	0	0	0	0	0	0
高血圧、心疾患、糖尿病、熱中症	気管支喘息	1	1	0	1	0	0	0	0
	川崎病	0	0	0	0	0	0	0	0
心疾患、糖尿病	C型慢性肝炎、胃潰瘍	0	1	0	1	0	0	0	0
	神経調節性失神	0	0	0	0	0	0	0	0
	なし	0	0	0	0	0	0	0	0
	川崎病	0	0	0	0	0	0	0	0
精神疾患	統合失調症、てんかん	0	0	1	0	0	0	0	0
		0	0	0	0	0	0	0	0
高血圧		1	0	0	0	0	0	0	0
高血圧		1	0	0	0	0	0	0	0
	なし	0	0	0	0	0	0	0	0
糖尿病		0	0	0	1	0	0	0	0
高血圧、糖尿病、パーキンソン病	うつ病	1	0	0	1	0	1	0	0
熱中症	気管支喘息、低血圧症	0	0	0	0	0	0	0	0
	自律神経失調症	0	0	0	0	0	0	0	0
熱中症	アトピー	0	0	0	0	0	0	0	0
	なし	0	0	0	0	0	0	0	0
	なし	0	0	0	0	0	0	0	0
高血圧、熱中症		1	0	0	0	0	0	0	0
	過換気症候群	0	0	0	0	0	0	0	0
	なし	0	0	0	0	0	0	0	0
	なし	0	0	0	0	0	0	0	0
	なし	0	0	0	0	0	0	0	0
	無熱性けいれん	0	0	0	0	0	0	0	0
高血圧		1	0	0	0	0	0	0	0
		0	0	0	0	0	0	0	0
	てんかん、アルコール中毒、Von Recklinghausen病	0	0	0	0	0	0	0	0
熱中症	なし	0	0	0	0	0	0	0	0
高血圧		1	0	0	0	0	0	0	0
		0	0	0	0	0	0	0	0
		0	0	0	0	0	0	0	0
熱中症		0	0	0	0	0	0	0	0
心疾患		0	1	0	0	0	0	0	0
熱中症		0	0	0	0	0	0	0	0
		0	0	0	0	0	0	0	0
		0	0	0	0	0	0	0	0
		0	0	0	0	0	0	0	0
		0	0	0	0	0	0	0	0
		0	0	0	0	0	0	0	0
熱中症		0	0	0	0	0	0	0	0
高血圧		1	0	0	0	0	0	0	0
	逆流性食道炎	0	0	0	0	0	0	0	0
糖尿病	心房細動	0	0	0	1	0	0	0	0
	B型肝炎	0	0	0	0	0	0	0	0
		0	0	0	0	0	0	0	0
		0	0	0	0	0	0	0	0
熱中症		0	0	0	0	0	0	0	0
熱中症		0	0	0	0	0	0	0	0
		0	0	0	0	0	0	0	0
糖尿病		0	0	0	1	0	0	0	0
		0	0	0	0	0	0	0	0
	白血病	0	0	0	0	0	0	0	0
精神疾患		0	0	1	0	0	0	0	0
		0	0	0	0	0	0	0	0
	なし	0	0	0	0	0	0	0	0
	特記事項なし	0	0	0	0	0	0	0	0
		0	0	0	0	0	0	0	0
	なし	0	0	0	0	0	0	0	0
	N.P	0	0	0	0	0	0	0	0
熱中症	なし	0	0	0	0	0	0	0	0
高血圧、糖尿病	脳梗塞	1	0	0	1	0	0	0	0
高血圧		1	0	0	0	0	0	0	0
		0	0	0	0	0	0	0	0
精神疾患		0	0	1	0	0	0	0	0
		0	0	0	0	0	0	0	0
		0	0	0	0	0	0	0	0
		0	0	0	0	0	0	0	0
		0	0	0	0	0	0	0	0
		0	0	0	0	0	0	0	0
		0	0	0	0	0	0	0	0
		0	0	0	0	0	0	0	0
		0	0	0	0	0	0	0	0
		0	0	0	0	0	0	0	0
		0	0	0	0	0	0	0	0
		0	0	0	0	0	0	0	0
糖尿病	聾唖、鼡径ヘルニア	0	0	0	1	0	0	0	0
高血圧		1	0	0	0	0	0	0	0
なし		0	0	0	0	0	0	0	0
なし		0	0	0	0	0	0	0	0
高血圧		1	0	0	0	0	0	0	0
		0	0	0	0	0	0	0	0
		0	0	0	0	0	0	0	0
		0	0	0	0	0	0	0	0
		0	0	0	0	0	0	0	0
	花粉症、アトピー	0	0	0	0	0	0	0	0
心疾患	虫垂炎、突発性難聴	0	1	0	0	0	0	0	0
脳血管障害、認知症	不明	0	0	0	0	1	0	0	1
		0	0	0	0	0	0	0	0
		0	0	0	0	0	0	0	0
高血圧		1	0	0	0	0	0	0	0
		0	0	0	0	0	0	0	0
高血圧	メニエール病	1	0	0	0	0	0	0	0
		0	0	0	0	0	0	0	0
高血圧、脳血管障害		1	0	0	0	1	0	0	0
高血圧	HL	1	0	0	0	0	0	0	0
熱中症		0	0	0	0	0	0	0	0
		0	0	0	0	0	0	0	0
		0	0	0	0	0	0	0	0
		0	0	0	0	0	0	0	0
	水頭症	0	0	0	0	0	0	0	0
心疾患	変形性頚椎症、尿路結石、胆のう炎	0	1	0	0	0	0	0	0
	腰椎椎間板ヘルニア	0	0	0	0	0	0	0	0
	直腸癌、突発性難聴	0	0	0	0	0	0	0	0
	内痔核	0	0	0	0	0	0	0	0
	左ソケイヘルニア術後	0	0	0	0	0	0	0	0
高血圧、心疾患	胃・十二指腸切除術後、突発性難聴	1	1	0	0	0	0	0	0
高血圧、心疾患、糖尿病	胃潰瘍	1	1	0	1	0	0	0	0
		0	0	0	0	0	0	0	0
	甲状腺機能亢進症	0	0	0	0	0	0	0	0
高血圧、糖尿病		1	0	0	1	0	0	0	0
		0	0	0	0	0	0	0	0
		0	0	0	0	0	0	0	0
高血圧、心疾患、糖尿病	心不全、胆石（ope后）子宮筋腫、ぜんそく	1	1	0	1	0	0	0	0
高血圧、糖尿病	高脂血症、喘息	1	0	0	1	0	0	0	0
高血圧	胆石	1	0	0	0	0	0	0	0
高血圧、認知症		1	0	0	0	0	0	0	1
	腎結石、急性扁桃炎	0	0	0	0	0	0	0	0
	なし	0	0	0	0	0	0	0	0
	なし	0	0	0	0	0	0	0	0
高血圧、糖尿病	脊柱管狭窄症、C型肝炎、白内障、十二脂腸潰瘍	1	0	0	1	0	0	0	0
高血圧、脳血管障害	高脂血症、喘息、左肋骨骨折	1	0	0	0	1	0	0	0
	なし	0	0	0	0	0	0	0	0
	なし	0	0	0	0	0	0	0	0
	子宮脱	0	0	0	0	0	0	0	0
	急性扁桃炎、咽喉頭炎	0	0	0	0	0	0	0	0
	喘息	0	0	0	0	0	0	0	0
	なし	0	0	0	0	0	0	0	0
	なし	0	0	0	0	0	0	0	0
高血圧、心疾患	食道癌	1	1	0	0	0	0	0	0
	なし	0	0	0	0	0	0	0	0
高血圧	なし	1	0	0	0	0	0	0	0
	なし	0	0	0	0	0	0	0	0
	なし	0	0	0	0	0	0	0	0
高血圧	C型肝炎	1	0	0	0	0	0	0	0
高血圧	不明	1	0	0	0	0	0	0	0
高血圧、糖尿病	虫垂炎、白内障	1	0	0	1	0	0	0	0
高血圧、糖尿病、脳血管障害	後舘靭帯骨化症、腎機能低下	1	0	0	1	1	0	0	0
	なし	0	0	0	0	0	0	0	0
高血圧	なし	1	0	0	0	0	0	0	0
高血圧、脳血管障害、認知症	十二指腸潰瘍、胆石、高尿酸血症、前立腺肥大	1	0	0	0	1	0	0	1
熱中症	子宮腺筋症、高年期障害	0	0	0	0	0	0	0	0
	なし	0	0	0	0	0	0	0	0
	喘息	0	0	0	0	0	0	0	0
	特になし	0	0	0	0	0	0	0	0
	直腸癌	0	0	0	0	0	0	0	0
	アルコール依存	0	0	0	0	0	0	0	0
	なし	0	0	0	0	0	0	0	0
		0	0	0	0	0	0	0	0
	特になし	0	0	0	0	0	0	0	0
	（-）	0	0	0	0	0	0	0	0
		0	0	0	0	0	0	0	0
	なし	0	0	0	0	0	0	0	0
精神疾患	C型肝炎	0	0	1	0	0	0	0	0
精神疾患		0	0	1	0	0	0	0	0
	高脂血症	0	0	0	0	0	0	0	0
糖尿病、脳血管障害	肝硬変、S状結腸癌	0	0	0	1	1	0	0	0
	胃十二指腸潰瘍	0	0	0	0	0	0	0	0
	特記すべきことなし	0	0	0	0	0	0	0	0
精神疾患	睡眠時無呼吸症候群	0	0	1	0	0	0	0	0
高血圧	高コレステロール血症、膀胱炎	1	0	0	0	0	0	0	0
	特記すべき事なし	0	0	0	0	0	0	0	0
	特記すべき事なし	0	0	0	0	0	0	0	0
	特記すべき事なし	0	0	0	0	0	0	0	0
	特記すべき事なし	0	0	0	0	0	0	0	0
	特記すべき事なし	0	0	0	0	0	0	0	0
	不明	0	0	0	0	0	0	0	0
	不明	0	0	0	0	0	0	0	0
	肺炎、マイコプラズ	0	0	0	0	0	0	0	0
	特記すべき事なし	0	0	0	0	0	0	0	0
	不明	0	0	0	0	0	0	0	0
	なし	0	0	0	0	0	0	0	0
高血圧		1	0	0	0	0	0	0	0
	腎孟腎炎	0	0	0	0	0	0	0	0
	不明	0	0	0	0	0	0	0	0
	なし	0	0	0	0	0	0	0	0
	なし	0	0	0	0	0	0	0	0
	ヘルニア	0	0	0	0	0	0	0	0
	なし	0	0	0	0	0	0	0	0
	特記すべき事なし	0	0	0	0	0	0	0	0
	特記すべき事なし	0	0	0	0	0	0	0	0
糖尿病、脳血管障害		0	0	0	1	1	0	0	0
高血圧		1	0	0	0	0	0	0	0
	ムンプス、中耳炎、副鼻腔炎	0	0	0	0	0	0	0	0
	特記すべき事なし	0	0	0	0	0	0	0	0
	特記すべき事なし	0	0	0	0	0	0	0	0
高血圧、心疾患、認知症		1	1	0	0	0	0	0	1
高血圧	脊柱管狭窄症	1	0	0	0	0	0	0	0
		0	0	0	0	0	0	0	0
	気管支拡張症、非抗酸菌性肺炎	0	0	0	0	0	0	0	0
精神疾患	過敏性大腸炎、パニック障害	0	0	1	0	0	0	0	0
精神疾患		0	0	1	0	0	0	0	0
		0	0	0	0	0	0	0	0
	椎間板ヘルニア	0	0	0	0	0	0	0	0
		0	0	0	0	0	0	0	0
熱中症		0	0	0	0	0	0	0	0
	朝から下痢	0	0	0	0	0	0	0	0
	アスペルガー	0	0	0	0	0	0	0	0
	網膜はく離、十二指腸潰瘍、ヘルニア	0	0	0	0	0	0	0	0
熱中症	喉頭癌、IgGA関連疾患	0	0	0	0	0	0	0	0
		0	0	0	0	0	0	0	0
		0	0	0	0	0	0	0	0
高血圧、心疾患		1	1	0	0	0	0	0	0
	胃腸炎、腰、膝痛	0	0	0	0	0	0	0	0
心疾患		0	1	0	0	0	0	0	0
		0	0	0	0	0	0	0	0
高血圧、糖尿病		1	0	0	1	0	0	0	0
高血圧	胃穿孔、イレウス	1	0	0	0	0	0	0	0
高血圧、心疾患		1	1	0	0	0	0	0	0
		0	0	0	0	0	0	0	0
		0	0	0	0	0	0	0	0
糖尿病、脳血管障害、認知症		0	0	0	1	1	0	0	1
	急性硬膜外血腫、脳挫傷	0	0	0	0	0	0	0	0
高血圧、糖尿病	胆石、肺癌	1	0	0	1	0	0	0	0
精神疾患	脳腫瘍、C型肺炎	0	0	1	0	0	0	0	0
高血圧	高脂血症、SIADH、低ナトリウム血症	1	0	0	0	0	0	0	0
		0	0	0	0	0	0	0	0
精神疾患		0	0	1	0	0	0	0	0
	S状結腸穿孔	0	0	0	0	0	0	0	0
高血圧、心疾患、認知症		1	1	0	0	0	0	0	1
		0	0	0	0	0	0	0	0
		0	0	0	0	0	0	0	0
		0	0	0	0	0	0	0	0
	肝硬変	0	0	0	0	0	0	0	0
		0	0	0	0	0	0	0	0
	脊椎側茡症	0	0	0	0	0	0	0	0
		0	0	0	0	0	0	0	0
		0	0	0	0	0	0	0	0
		0	0	0	0	0	0	0	0
		0	0	0	0	0	0	0	0
		0	0	0	0	0	0	0	0
		0	0	0	0	0	0	0	0
	なし	0	0	0	0	0	0	0	0
	虫垂炎	0	0	0	0	0	0	0	0
高血圧、心疾患		1	1	0	0	0	0	0	0
心疾患		0	1	0	0	0	0	0	0
		0	0	0	0	0	0	0	0
	なし	0	0	0	0	0	0	0	0
高血圧	なし	1	0	0	0	0	0	0	0
	喘息	0	0	0	0	0	0	0	0
認知症		0	0	0	0	0	0	0	1
		0	0	0	0	0	0	0	0
	胃潰瘍	0	0	0	0	0	0	0	0
	肝炎(HCV)、胃がん	0	0	0	0	0	0	0	0
	なし	0	0	0	0	0	0	0	0
		0	0	0	0	0	0	0	0
精神疾患、高血圧、糖尿病		1	0	1	1	0	0	0	0
		0	0	0	0	0	0	0	0
	なし	0	0	0	0	0	0	0	0
糖尿病		0	0	0	1	0	0	0	0
認知症	2日前に熱中症	0	0	0	0	0	0	0	1
	不安愁祈多い	0	0	0	0	0	0	0	0
	なし	0	0	0	0	0	0	0	0
高血圧	虫垂炎	1	0	0	0	0	0	0	0
精神疾患、糖尿病		0	0	1	1	0	0	0	0
		0	0	0	0	0	0	0	0
高血圧、糖尿病、脳血管障害		1	0	0	1	1	0	0	0
	なし	0	0	0	0	0	0	0	0
	肺気腫	0	0	0	0	0	0	0	0
	なし	0	0	0	0	0	0	0	0
		0	0	0	0	0	0	0	0
		0	0	0	0	0	0	0	0
		0	0	0	0	0	0	0	0
	なし	0	0	0	0	0	0	0	0
	リウマチ	0	0	0	0	0	0	0	0
	なし	0	0	0	0	0	0	0	0
高血圧、糖尿病	悪性リンパ腫、天疚、円背、右難聴	1	0	0	1	0	0	0	0
	虫垂炎	0	0	0	0	0	0	0	0
高血圧、心疾患、脳血管障害、熱中症		1	1	0	0	1	0	0	0
	特になし	0	0	0	0	0	0	0	0
		0	0	0	0	0	0	0	0
		0	0	0	0	0	0	0	0
高血圧	高脂血症、AP	1	0	0	0	0	0	0	0
脳血管障害、パーキンソン病		0	0	0	0	1	1	0	0
		0	0	0	0	0	0	0	0
	小児ぜんそく	0	0	0	0	0	0	0	0
	なし	0	0	0	0	0	0	0	0
		0	0	0	0	0	0	0	0
	なし	0	0	0	0	0	0	0	0
	虫垂炎	0	0	0	0	0	0	0	0
		0	0	0	0	0	0	0	0
	上顎癌	0	0	0	0	0	0	0	0
	腎摘出（妻へ提供）	0	0	0	0	0	0	0	0
高血圧		1	0	0	0	0	0	0	0
		0	0	0	0	0	0	0	0
高血圧		1	0	0	0	0	0	0	0
	慢性糸球体腎炎	0	0	0	0	0	0	0	0
		0	0	0	0	0	0	0	0
高血圧	高脂血症、骨粗鬆症	1	0	0	0	0	0	0	0
		0	0	0	0	0	0	0	0
高血圧	大腸Ca	1	0	0	0	0	0	0	0
	左第５指中手骨不全骨折、右母指骨折、左示指骨折	0	0	0	0	0	0	0	0
		0	0	0	0	0	0	0	0
	なし	0	0	0	0	0	0	0	0
		0	0	0	0	0	0	0	0
		0	0	0	0	0	0	0	0
		0	0	0	0	0	0	0	0
	痛風、肝障害、前立腺石灰化	0	0	0	0	0	0	0	0
糖尿病、脳血管障害	外傷性腸間膜損傷	0	0	0	1	1	0	0	0
心疾患		0	1	0	0	0	0	0	0
		0	0	0	0	0	0	0	0
	痛風	0	0	0	0	0	0	0	0
		0	0	0	0	0	0	0	0
	視野障害	0	0	0	0	0	0	0	0
		0	0	0	0	0	0	0	0
熱中症		0	0	0	0	0	0	0	0
高血圧、糖尿病、脳血管障害		1	0	0	1	1	0	0	0
高血圧	大腸癌	1	0	0	0	0	0	0	0
熱中症	なし	0	0	0	0	0	0	0	0
高血圧	SAH HT	1	0	0	0	0	0	0	0
精神疾患		0	0	1	0	0	0	0	0
	なし	0	0	0	0	0	0	0	0
	なし	0	0	0	0	0	0	0	0
	なし	0	0	0	0	0	0	0	0
		0	0	0	0	0	0	0	0
		0	0	0	0	0	0	0	0
		0	0	0	0	0	0	0	0
	不明	0	0	0	0	0	0	0	0
	虫垂炎、脳梗塞、胆石	0	0	0	0	0	0	0	0
高血圧	ACS	1	0	0	0	0	0	0	0
	統合失調症	0	0	0	0	0	0	0	0
		0	0	0	0	0	0	0	0
	鼻炎	0	0	0	0	0	0	0	0
	なし	0	0	0	0	0	0	0	0
		0	0	0	0	0	0	0	0
	なし	0	0	0	0	0	0	0	0
	なし	0	0	0	0	0	0	0	0
	特になし	0	0	0	0	0	0	0	0
	なし	0	0	0	0	0	0	0	0
	腎障害	0	0	0	0	0	0	0	0
精神疾患		0	0	1	0	0	0	0	0
	なし	0	0	0	0	0	0	0	0
		0	0	0	0	0	0	0	0
高血圧、心疾患		1	1	0	0	0	0	0	0
心疾患		0	1	0	0	0	0	0	0
	なし	0	0	0	0	0	0	0	0
糖尿病	頚椎症、胃潰瘍	0	0	0	1	0	0	0	0
		0	0	0	0	0	0	0	0
	なし	0	0	0	0	0	0	0	0
	なし	0	0	0	0	0	0	0	0
	なし	0	0	0	0	0	0	0	0
	なし	0	0	0	0	0	0	0	0
糖尿病		0	0	0	1	0	0	0	0
	なし	0	0	0	0	0	0	0	0
高血圧、心疾患、脳血管障害	脊柱管狭窄症	1	1	0	0	1	0	0	0
高血圧、糖尿病	なし	1	0	0	1	0	0	0	0
熱中症	なし	0	0	0	0	0	0	0	0
		0	0	0	0	0	0	0	0
高血圧、脳血管障害	前立腺、高脂血症	1	0	0	0	1	0	0	0
高血圧		1	0	0	0	0	0	0	0
	喘息	0	0	0	0	0	0	0	0
	なし	0	0	0	0	0	0	0	0
心疾患		0	1	0	0	0	0	0	0
高血圧	子宮筋腫ope、右半月板損傷	1	0	0	0	0	0	0	0
	なし	0	0	0	0	0	0	0	0
高血圧、熱中症		1	0	0	0	0	0	0	0
高血圧	十二指腸潰瘍	1	0	0	0	0	0	0	0
精神疾患、熱中症		0	0	1	0	0	0	0	0
	なし	0	0	0	0	0	0	0	0
	なし	0	0	0	0	0	0	0	0
	虫垂炎	0	0	0	0	0	0	0	0
	喘息	0	0	0	0	0	0	0	0
熱中症		0	0	0	0	0	0	0	0
	虫垂炎	0	0	0	0	0	0	0	0
	骨盤腹膜炎、子宮外妊娠	0	0	0	0	0	0	0	0
心疾患	前立腺肥大ope、胃腸症？	0	1	0	0	0	0	0	0
高血圧、心疾患	メニエール病	1	1	0	0	0	0	0	0
	なし	0	0	0	0	0	0	0	0
精神疾患	脊柱管狭窄	0	0	1	0	0	0	0	0
	なし	0	0	0	0	0	0	0	0
	脊柱管狭窄症、COPD、アルコール肝障害	0	0	0	0	0	0	0	0
		0	0	0	0	0	0	0	0
	脱腸、虫垂炎	0	0	0	0	0	0	0	0
高血圧		1	0	0	0	0	0	0	0
高血圧		1	0	0	0	0	0	0	0
	盲腸	0	0	0	0	0	0	0	0
	なし	0	0	0	0	0	0	0	0
	なし	0	0	0	0	0	0	0	0
高血圧	めまい、子宮筋腫切除、慢性じん麻疹	1	0	0	0	0	0	0	0
高血圧、脳血管障害	脳梗塞、喘息	1	0	0	0	1	0	0	0
	右腎臓摘出術	0	0	0	0	0	0	0	0
高血圧、脳血管障害		1	0	0	0	1	0	0	0
高血圧	虫垂炎、子宮筋腫、急性腎炎、先天的に腎臓が一つ、先天性弱視（両目0.01程度）	1	0	0	0	0	0	0	0
高血圧、糖尿病	狭心症	1	0	0	1	0	0	0	0
	虫垂炎	0	0	0	0	0	0	0	0
		0	0	0	0	0	0	0	0
	左半月板損傷、右留径ヘルニア	0	0	0	0	0	0	0	0
熱中症	なし	0	0	0	0	0	0	0	0
高血圧		1	0	0	0	0	0	0	0
心疾患、認知症		0	1	0	0	0	0	0	1
		0	0	0	0	0	0	0	0
		0	0	0	0	0	0	0	0
		0	0	0	0	0	0	0	0
熱中症		0	0	0	0	0	0	0	0
脳血管障害		0	0	0	0	1	0	0	0
高血圧	胃潰瘍に対して内服あり	1	0	0	0	0	0	0	0
	なし（高血糖を指摘されたが放置している）	0	0	0	0	0	0	0	0
	睡眠時無呼吸症候群	0	0	0	0	0	0	0	0
		0	0	0	0	0	0	0	0
	不明	0	0	0	0	0	0	0	0
	消化器系疾患、泌尿器系疾患	0	0	0	0	0	0	0	0
		0	0	0	0	0	0	0	0
		0	0	0	0	0	0	0	0
		0	0	0	0	0	0	0	0
		0	0	0	0	0	0	0	0
		0	0	0	0	0	0	0	0
	熱性けいれん	0	0	0	0	0	0	0	0
		0	0	0	0	0	0	0	0
	なし	0	0	0	0	0	0	0	0
	不明	0	0	0	0	0	0	0	0
	不明	0	0	0	0	0	0	0	0
高血圧		1	0	0	0	0	0	0	0
	腰椎症	0	0	0	0	0	0	0	0
		0	0	0	0	0	0	0	0
		0	0	0	0	0	0	0	0
		0	0	0	0	0	0	0	0
	なし	0	0	0	0	0	0	0	0
		0	0	0	0	0	0	0	0
		0	0	0	0	0	0	0	0
		0	0	0	0	0	0	0	0
		0	0	0	0	0	0	0	0
	不明	0	0	0	0	0	0	0	0
		0	0	0	0	0	0	0	0
		0	0	0	0	0	0	0	0
		0	0	0	0	0	0	0	0
	気管支喘息	0	0	0	0	0	0	0	0
	なし	0	0	0	0	0	0	0	0
	2週間前から左突発性難聴、メニエール	0	0	0	0	0	0	0	0
	なし	0	0	0	0	0	0	0	0
高血圧	不整脈	1	0	0	0	0	0	0	0
心疾患		0	1	0	0	0	0	0	0
	C型肝炎	0	0	0	0	0	0	0	0
		0	0	0	0	0	0	0	0
	なし	0	0	0	0	0	0	0	0
熱中症		0	0	0	0	0	0	0	0
	喘息、過換気症候群	0	0	0	0	0	0	0	0
高血圧、糖尿病		1	0	0	1	0	0	0	0
	なし	0	0	0	0	0	0	0	0
		0	0	0	0	0	0	0	0
熱中症		0	0	0	0	0	0	0	0
		0	0	0	0	0	0	0	0
高血圧	パーキンソン病	1	0	0	0	0	0	0	0
		0	0	0	0	0	0	0	0
心疾患		0	1	0	0	0	0	0	0
	胆石、慢性硬膜下血腫	0	0	0	0	0	0	0	0
精神疾患、パーキンソン病	若年性アルツハイマー	0	0	1	0	0	1	0	0
		0	0	0	0	0	0	0	0
	貧血	0	0	0	0	0	0	0	0
	胃ポリープ	0	0	0	0	0	0	0	0
		0	0	0	0	0	0	0	0
	不明	0	0	0	0	0	0	0	0
		0	0	0	0	0	0	0	0
		0	0	0	0	0	0	0	0
		0	0	0	0	0	0	0	0
		0	0	0	0	0	0	0	0
	なし	0	0	0	0	0	0	0	0
	胃穿孔で手術	0	0	0	0	0	0	0	0
高血圧、心疾患		1	1	0	0	0	0	0	0
	てんかん発作	0	0	0	0	0	0	0	0
		0	0	0	0	0	0	0	0
		0	0	0	0	0	0	0	0
		0	0	0	0	0	0	0	0
		0	0	0	0	0	0	0	0
高血圧	肝機能障害、大腸ポリープ	1	0	0	0	0	0	0	0
		0	0	0	0	0	0	0	0
	なし	0	0	0	0	0	0	0	0
	なし	0	0	0	0	0	0	0	0
		0	0	0	0	0	0	0	0
熱中症		0	0	0	0	0	0	0	0
認知症		0	0	0	0	0	0	0	1
		0	0	0	0	0	0	0	0
		0	0	0	0	0	0	0	0
		0	0	0	0	0	0	0	0
	卵巣腫瘍	0	0	0	0	0	0	0	0
	なし	0	0	0	0	0	0	0	0
	なし	0	0	0	0	0	0	0	0
熱中症	胆のう手術	0	0	0	0	0	0	0	0
		0	0	0	0	0	0	0	0
		0	0	0	0	0	0	0	0
	なし	0	0	0	0	0	0	0	0
		0	0	0	0	0	0	0	0
		0	0	0	0	0	0	0	0
	扁桃腺炎、右声帯ポリープ	0	0	0	0	0	0	0	0
	なし	0	0	0	0	0	0	0	0
	なし	0	0	0	0	0	0	0	0
	なし	0	0	0	0	0	0	0	0
		0	0	0	0	0	0	0	0
		0	0	0	0	0	0	0	0
	特に無し	0	0	0	0	0	0	0	0
	特に無し	0	0	0	0	0	0	0	0
		0	0	0	0	0	0	0	0
	変頭痛、胃十二指腸潰瘍、中髄炎、痔核	0	0	0	0	0	0	0	0
		0	0	0	0	0	0	0	0
高血圧	てんかん	1	0	0	0	0	0	0	0
	なし	0	0	0	0	0	0	0	0
		0	0	0	0	0	0	0	0
		0	0	0	0	0	0	0	0
熱中症	なし	0	0	0	0	0	0	0	0
	急性中髄炎でope(30年前)	0	0	0	0	0	0	0	0
脳血管障害	直腸癌手術、転移性肝癌手術後	0	0	0	0	1	0	0	0
認知症		0	0	0	0	0	0	0	1
	なし	0	0	0	0	0	0	0	0
精神疾患		0	0	1	0	0	0	0	0
精神疾患		0	0	1	0	0	0	0	0
脳血管障害	膳立線肥大、膀胱癌	0	0	0	0	1	0	0	0
	そばアレルギー	0	0	0	0	0	0	0	0
精神疾患		0	0	1	0	0	0	0	0
	なし	0	0	0	0	0	0	0	0
高血圧		1	0	0	0	0	0	0	0
脳血管障害		0	0	0	0	1	0	0	0
	なし	0	0	0	0	0	0	0	0
	n.p	0	0	0	0	0	0	0	0
	n.p	0	0	0	0	0	0	0	0
	胆石症 OPE	0	0	0	0	0	0	0	0
	クローン病	0	0	0	0	0	0	0	0
精神疾患		0	0	1	0	0	0	0	0
		0	0	0	0	0	0	0	0
脳血管障害		0	0	0	0	1	0	0	0
心疾患 脳血管障害		0	1	0	0	1	0	0	0
	特になし	0	0	0	0	0	0	0	0
高血圧 糖尿病		1	0	0	1	0	0	0	0
		0	0	0	0	0	0	0	0
		0	0	0	0	0	0	0	0
高血圧		1	0	0	0	0	0	0	0
高血圧		1	0	0	0	0	0	0	0
脳血管障害		0	0	0	0	1	0	0	0
		0	0	0	0	0	0	0	0
	喘息（現在は落ち着いている）	0	0	0	0	0	0	0	0
		0	0	0	0	0	0	0	0
	胃潰瘍	0	0	0	0	0	0	0	0
高血圧 心疾患		1	1	0	0	0	0	0	0
	下痢（整腸剤内服中）	0	0	0	0	0	0	0	0
		0	0	0	0	0	0	0	0
		0	0	0	0	0	0	0	0
		0	0	0	0	0	0	0	0
心疾患 脳血管障害	上行結癌、肺気腫	0	1	0	0	1	0	0	0
		0	0	0	0	0	0	0	0
		0	0	0	0	0	0	0	0
心疾患		0	1	0	0	0	0	0	0
	なし	0	0	0	0	0	0	0	0
	なし	0	0	0	0	0	0	0	0
高血圧 糖尿病		1	0	0	1	0	0	0	0
		0	0	0	0	0	0	0	0
	なし	0	0	0	0	0	0	0	0
	なし	0	0	0	0	0	0	0	0
	LK,COPD	0	0	0	0	0	0	0	0
高血圧 心疾患 脳血管障害	腎不全	1	1	0	0	1	0	1	0
		0	0	0	0	0	0	0	0
		0	0	0	0	0	0	0	0
		0	0	0	0	0	0	0	0
		0	0	0	0	0	0	0	0
		0	0	0	0	0	0	0	0
	気管支喘息、小脳失調変性症	0	0	0	0	0	0	0	0
		0	0	0	0	0	0	0	0
		0	0	0	0	0	0	0	0
高血圧	顎下腺癌、アルコール依存症、GERO	1	0	0	0	0	0	0	0
		0	0	0	0	0	0	0	0
	不眠症	0	0	0	0	0	0	0	0
高血圧 パーキンソン病	睡眠障害、白内障	1	0	0	0	0	1	0	0
		0	0	0	0	0	0	0	0
心疾患		0	1	0	0	0	0	0	0
糖尿病		0	0	0	1	0	0	0	0
高血圧	HL	1	0	0	0	0	0	0	0
精神疾患 糖尿病	脳性麻痺	0	0	1	1	0	0	0	0
		0	0	0	0	0	0	0	0
高血圧 心疾患 糖尿病	膵炎、腹部大動脈瘤	1	1	0	1	0	0	0	0
熱中症		0	0	0	0	0	0	0	0
	十二指腸潰瘍、腸塞閉塞、Ｃ型肝炎、化膿性椎間板炎	0	0	0	0	0	0	0	0
		0	0	0	0	0	0	0	0
		0	0	0	0	0	0	0	0
		0	0	0	0	0	0	0	0
	小児喘息	0	0	0	0	0	0	0	0
		0	0	0	0	0	0	0	0
		0	0	0	0	0	0	0	0
		0	0	0	0	0	0	0	0
		0	0	0	0	0	0	0	0
		0	0	0	0	0	0	0	0
		0	0	0	0	0	0	0	0
	花粉証	0	0	0	0	0	0	0	0
高血圧		1	0	0	0	0	0	0	0
		0	0	0	0	0	0	0	0
		0	0	0	0	0	0	0	0
		0	0	0	0	0	0	0	0
高血圧 心疾患 脳血管障害		1	1	0	0	1	0	0	0
高血圧 糖尿病	乳癌	1	0	0	1	0	0	0	0
		0	0	0	0	0	0	0	0
高血圧		1	0	0	0	0	0	0	0
高血圧 心疾患 脳血管障害	突発性難聴、ドライアイ、白内障術後、緑内障、痛風	1	1	0	0	1	0	0	0
		0	0	0	0	0	0	0	0
高血圧 心疾患 糖尿病	脂質代謝異常症、左副腎腫瘍（術後）、両側白内障（術後）	1	1	0	1	0	0	0	0
		0	0	0	0	0	0	0	0
		0	0	0	0	0	0	0	0
	食道炎	0	0	0	0	0	0	0	0
高血圧 心疾患	高脂血症、胆のう結石症	1	1	0	0	0	0	0	0
心疾患		0	1	0	0	0	0	0	0
	中垂炎、便秘症	0	0	0	0	0	0	0	0
高血圧 糖尿病	甲状腺機能低下症、高脂血症、神経症、骨粗鬆症	1	0	0	1	0	0	0	0
高血圧 認知症		1	0	0	0	0	0	0	1
高血圧 心疾患 糖尿病	高脂血症	1	1	0	1	0	0	0	0
		0	0	0	0	0	0	0	0
		0	0	0	0	0	0	0	0
	緑内障	0	0	0	0	0	0	0	0
	胃癌術後、濾胞性リンパ腫	0	0	0	0	0	0	0	0
	鼻炎	0	0	0	0	0	0	0	0
高血圧 糖尿病 脳血管障害		1	0	0	1	1	0	0	0
		0	0	0	0	0	0	0	0
高血圧 糖尿病	虫垂炎、左白内障手術	1	0	0	1	0	0	0	0
高血圧	高脂血症、不安神経症	1	0	0	0	0	0	0	0
高血圧		1	0	0	0	0	0	0	0
	腰痛症、左前胸部外傷術後	0	0	0	0	0	0	0	0
		0	0	0	0	0	0	0	0
		0	0	0	0	0	0	0	0
		0	0	0	0	0	0	0	0
		0	0	0	0	0	0	0	0
高血圧		1	0	0	0	0	0	0	0
		0	0	0	0	0	0	0	0
心疾患		0	1	0	0	0	0	0	0
糖尿病		0	0	0	1	0	0	0	0
精神疾患		0	0	1	0	0	0	0	0
	高脂血症、虫垂炎	0	0	0	0	0	0	0	0
		0	0	0	0	0	0	0	0
		0	0	0	0	0	0	0	0
熱中症	小児喘息、アトピー	0	0	0	0	0	0	0	0
		0	0	0	0	0	0	0	0
	症候性てんかん、虫垂炎	0	0	0	0	0	0	0	0
		0	0	0	0	0	0	0	0
		0	0	0	0	0	0	0	0
心疾患	肺高血圧症	0	1	0	0	0	0	0	0
		0	0	0	0	0	0	0	0
		0	0	0	0	0	0	0	0
		0	0	0	0	0	0	0	0
精神疾患 熱中症		0	0	1	0	0	0	0	0
		0	0	0	0	0	0	0	0
		0	0	0	0	0	0	0	0
	扁桃摘出、熱性痙攣、蓄膿症	0	0	0	0	0	0	0	0
高血圧	肺炎	1	0	0	0	0	0	0	0
		0	0	0	0	0	0	0	0
		0	0	0	0	0	0	0	0
	アレルギー性鼻炎	0	0	0	0	0	0	0	0
		0	0	0	0	0	0	0	0
		0	0	0	0	0	0	0	0
糖尿病	十二指腸潰瘍	0	0	0	1	0	0	0	0
		0	0	0	0	0	0	0	0
		0	0	0	0	0	0	0	0
		0	0	0	0	0	0	0	0
	てんかん	0	0	0	0	0	0	0	0
	小児喘息	0	0	0	0	0	0	0	0
		0	0	0	0	0	0	0	0
	バセドー病、ＨＢＶキャリア	0	0	0	0	0	0	0	0
		0	0	0	0	0	0	0	0
	虫垂炎、右下肢静脈瘤術後、右乳癌術後、左膝関節変形症	0	0	0	0	0	0	0	0
	下肢骨折、蓄膿症、慢性副鼻炎症、慢性Ｃ型肝炎	0	0	0	0	0	0	0	0
		0	0	0	0	0	0	0	0
高血圧	ＯＭＩステント 間質性肺炎	1	0	0	0	0	0	0	0
		0	0	0	0	0	0	0	0
		0	0	0	0	0	0	0	0
	肺炎	0	0	0	0	0	0	0	0
		0	0	0	0	0	0	0	0
		0	0	0	0	0	0	0	0
糖尿病	大腸Ｃaターミナル 認知症	0	0	0	1	0	0	0	0
	なし	0	0	0	0	0	0	0	0
		0	0	0	0	0	0	0	0
		0	0	0	0	0	0	0	0
		0	0	0	0	0	0	0	0
高血圧		1	0	0	0	0	0	0	0
	痴呆、右大腿骨頸部Ｆr、胆管炎	0	0	0	0	0	0	0	0
	アトピー 喘息	0	0	0	0	0	0	0	0
精神疾患	総合失調症	0	0	1	0	0	0	0	0
		0	0	0	0	0	0	0	0
高血圧	腰部脊椎管狭窄	1	0	0	0	0	0	0	0
		0	0	0	0	0	0	0	0
	症候性癲癇 両側大腿骨頭壊死	0	0	0	0	0	0	0	0
		0	0	0	0	0	0	0	0
	婦人科疾患	0	0	0	0	0	0	0	0
	気管支喘息	0	0	0	0	0	0	0	0
高血圧 心疾患 認知症		1	1	0	0	0	0	0	1
	髄膜炎	0	0	0	0	0	0	0	0
		0	0	0	0	0	0	0	0
		0	0	0	0	0	0	0	0
高血圧	痛風	1	0	0	0	0	0	0	0
		0	0	0	0	0	0	0	0
		0	0	0	0	0	0	0	0
精神疾患 心疾患		0	1	1	0	0	0	0	0
糖尿病		0	0	0	1	0	0	0	0
		0	0	0	0	0	0	0	0
		0	0	0	0	0	0	0	0
		0	0	0	0	0	0	0	0
高血圧 心疾患		1	1	0	0	0	0	0	0
		0	0	0	0	0	0	0	0
		0	0	0	0	0	0	0	0
		0	0	0	0	0	0	0	0
高血圧 心疾患	慢性腎不全	1	1	0	0	0	0	1	0
高血圧 脳血管障害		1	0	0	0	1	0	0	0
		0	0	0	0	0	0	0	0
		0	0	0	0	0	0	0	0
		0	0	0	0	0	0	0	0
高血圧		1	0	0	0	0	0	0	0
		0	0	0	0	0	0	0	0
		0	0	0	0	0	0	0	0
		0	0	0	0	0	0	0	0
		0	0	0	0	0	0	0	0
		0	0	0	0	0	0	0	0
		0	0	0	0	0	0	0	0
脳血管障害		0	0	0	0	1	0	0	0
		0	0	0	0	0	0	0	0
		0	0	0	0	0	0	0	0
脳血管障害		0	0	0	0	1	0	0	0
		0	0	0	0	0	0	0	0
		0	0	0	0	0	0	0	0
		0	0	0	0	0	0	0	0
		0	0	0	0	0	0	0	0
		0	0	0	0	0	0	0	0
心疾患		0	1	0	0	0	0	0	0
		0	0	0	0	0	0	0	0
		0	0	0	0	0	0	0	0
		0	0	0	0	0	0	0	0
		0	0	0	0	0	0	0	0
		0	0	0	0	0	0	0	0
		0	0	0	0	0	0	0	0
	気管支喘息	0	0	0	0	0	0	0	0
		0	0	0	0	0	0	0	0
糖尿病	糖尿病性網膜症(右目は失明状態)	0	0	0	1	0	0	0	0
熱中症		0	0	0	0	0	0	0	0
	扁桃腺炎+中耳炎 虫垂炎	0	0	0	0	0	0	0	0
	高脂血症 骨粗鬆症 膀胱炎 尿路結石	0	0	0	0	0	0	0	0
	直腸癌 仙骨関節炎 右下肢深部血栓症 左大腿骨頸部骨折OP 後腹膜膿瘍 リウマチ性多発痛症	0	0	0	0	0	0	0	0
高血圧	慢性C型肝炎 慢性腎炎 B型肝炎 高血圧性疾患	1	0	0	0	0	0	0	0
	骨粗鬆症	0	0	0	0	0	0	0	0
	なし	0	0	0	0	0	0	0	0
	皮膚結核	0	0	0	0	0	0	0	0
	なし	0	0	0	0	0	0	0	0
高血圧 心疾患 脳血管障害	腰椎ヘルニア 虫垂炎 前立腺結石 大腸線腫 肺気腫	1	1	0	0	1	0	0	0
高血圧 パーキンソン病	緑内障、白内障、網膜剥離Dke	1	0	0	0	0	1	0	0
	統合失調症、全盲	0	0	0	0	0	0	0	0
	膵炎、アトピー性皮膚炎	0	0	0	0	0	0	0	0
		0	0	0	0	0	0	0	0
	大腿骨骨折、右足首骨折、網膜剥離	0	0	0	0	0	0	0	0
	原爆症、肺結核、右腹膜炎	0	0	0	0	0	0	0	0
高血圧	肺結核、白内障（手術後）	1	0	0	0	0	0	0	0
		0	0	0	0	0	0	0	0
		0	0	0	0	0	0	0	0
高血圧 脳血管障害	脳出血後遺症（右半身麻痺、構音障害）	1	0	0	0	1	0	0	0
		0	0	0	0	0	0	0	0
熱中症		0	0	0	0	0	0	0	0
高血圧	高尿酸血症	1	0	0	0	0	0	0	0
糖尿病	前立腺肥大、不整脈	0	0	0	1	0	0	0	0
		0	0	0	0	0	0	0	0
高血圧	子宮内膜症	1	0	0	0	0	0	0	0
高血圧	痛風、前立腺癌	1	0	0	0	0	0	0	0
糖尿病	不整脈	0	0	0	1	0	0	0	0
精神疾患	喘息、腰椎椎間板ヘルニア、てんかん	0	0	1	0	0	0	0	0
高血圧 脳血管障害	腎障害	1	0	0	0	1	0	0	0
		0	0	0	0	0	0	0	0
高血圧 糖尿病	不整脈	1	0	0	1	0	0	0	0
高血圧		1	0	0	0	0	0	0	0
	イレウス	0	0	0	0	0	0	0	0
高血圧	虫垂炎	1	0	0	0	0	0	0	0
高血圧	胃がん（術後）	1	0	0	0	0	0	0	0
	小脳脊髄？性症、乳がん（19年前手術）	0	0	0	0	0	0	0	0
精神疾患 高血圧 糖尿病	高コレステロール血症	1	0	1	1	0	0	0	0
		0	0	0	0	0	0	0	0
		0	0	0	0	0	0	0	0
	高脂血症	0	0	0	0	0	0	0	0
		0	0	0	0	0	0	0	0
	肺結核、腎性貧血	0	0	0	0	0	0	0	0
	膵癌	0	0	0	0	0	0	0	0
		0	0	0	0	0	0	0	0
		0	0	0	0	0	0	0	0
高血圧 脳血管障害		1	0	0	0	1	0	0	0
		0	0	0	0	0	0	0	0
		0	0	0	0	0	0	0	0
高血圧	HTは一時的に内服加療したが、現在はなし。	1	0	0	0	0	0	0	0
高血圧 心疾患	胃潰瘍、白内障	1	1	0	0	0	0	0	0
		0	0	0	0	0	0	0	0
精神疾患 脳血管障害	外傷性SAH（バイク事故）	0	0	1	0	1	0	0	0
		0	0	0	0	0	0	0	0
		0	0	0	0	0	0	0	0
高血圧	胆石性胆嚢炎	1	0	0	0	0	0	0	0
		0	0	0	0	0	0	0	0
高血圧 糖尿病	高脂血症	1	0	0	1	0	0	0	0
	慢性頭痛	0	0	0	0	0	0	0	0
熱中症	胆石（胆摘後）	0	0	0	0	0	0	0	0
熱中症		0	0	0	0	0	0	0	0
高血圧		1	0	0	0	0	0	0	0
認知症	胃潰瘍、虫垂炎、ASO	0	0	0	0	0	0	0	1
高血圧 糖尿病	高血糖昏睡、歯肉炎	1	0	0	1	0	0	0	0
高血圧 心疾患 認知症	胸腹部大動脈瘤、頻尿	1	1	0	0	0	0	0	1
精神疾患 高血圧	アルコール依存症、うつ病	1	0	1	0	0	0	0	0
		0	0	0	0	0	0	0	0
	喘息	0	0	0	0	0	0	0	0
		0	0	0	0	0	0	0	0
精神疾患 脳血管障害		0	0	1	0	1	0	0	0
精神疾患	パーキソンsyndrome	0	0	1	0	0	0	0	0
高血圧 脳血管障害	イレウス	1	0	0	0	1	0	0	0
	胃癌、肝転移	0	0	0	0	0	0	0	0
認知症	遺伝性心筋肥大、右大腿骨頸部骨折ope、右上腕骨ope	0	0	0	0	0	0	0	1
心疾患	肥大化心筋症、COPD	0	1	0	0	0	0	0	0
認知症		0	0	0	0	0	0	0	1
		0	0	0	0	0	0	0	0
		0	0	0	0	0	0	0	0
		0	0	0	0	0	0	0	0
		0	0	0	0	0	0	0	0
	失神、けいれんで2010年に当院搬送	0	0	0	0	0	0	0	0
	左右大腿骨人工骨頭	0	0	0	0	0	0	0	0
		0	0	0	0	0	0	0	0
		0	0	0	0	0	0	0	0
	今回で5回目の痙攣	0	0	0	0	0	0	0	0
高血圧	胆のう結石、脳出血、虫垂炎、腸閉塞	1	0	0	0	0	0	0	0
	偏頭痛	0	0	0	0	0	0	0	0
	肝機能障害を指摘されたことがある。アトピー性皮膚炎	0	0	0	0	0	0	0	0
	乳癌、偽痛風、化膿性膝関節炎	0	0	0	0	0	0	0	0
	気管支喘息定期	0	0	0	0	0	0	0	0
		0	0	0	0	0	0	0	0
	骨粗鬆症	0	0	0	0	0	0	0	0
		0	0	0	0	0	0	0	0
高血圧		1	0	0	0	0	0	0	0
		0	0	0	0	0	0	0	0
	虫垂炎ope痕あり	0	0	0	0	0	0	0	0
	サルコイドーシス	0	0	0	0	0	0	0	0
精神疾患		0	0	1	0	0	0	0	0
高血圧	左股関節は人工関節、白内障	1	0	0	0	0	0	0	0
		0	0	0	0	0	0	0	0
		0	0	0	0	0	0	0	0
		0	0	0	0	0	0	0	0
		0	0	0	0	0	0	0	0
		0	0	0	0	0	0	0	0
	67歳頃慢性硬膜下血腫ope2回	0	0	0	0	0	0	0	0
脳血管障害	2012/06/28当院にて両下肢ASOに対してバイパス手術施行	0	0	0	0	1	0	0	0
熱中症		0	0	0	0	0	0	0	0
パーキンソン病		0	0	0	0	0	1	0	0
		0	0	0	0	0	0	0	0
		0	0	0	0	0	0	0	0
		0	0	0	0	0	0	0	0
高血圧	脂質異常症、尿路結石症	1	0	0	0	0	0	0	0
		0	0	0	0	0	0	0	0
		0	0	0	0	0	0	0	0
精神疾患	胆のう結石	0	0	1	0	0	0	0	0
		0	0	0	0	0	0	0	0
心疾患 糖尿病	腰部椎間板ヘルニア、リウマチ、高脂血症	0	1	0	1	0	0	0	0
		0	0	0	0	0	0	0	0
	高ビリルビン血症（0歳全血交換）	0	0	0	0	0	0	0	0
	片頭痛	0	0	0	0	0	0	0	0
精神疾患		0	0	1	0	0	0	0	0
	大腿骨骨折	0	0	0	0	0	0	0	0
		0	0	0	0	0	0	0	0
高血圧	緑内障、右橈骨骨幹部骨折、右肘頭骨骨折	1	0	0	0	0	0	0	0
		0	0	0	0	0	0	0	0
		0	0	0	0	0	0	0	0
		0	0	0	0	0	0	0	0
	大腿骨頸部骨折	0	0	0	0	0	0	0	0
		0	0	0	0	0	0	0	0
		0	0	0	0	0	0	0	0
		0	0	0	0	0	0	0	0
		0	0	0	0	0	0	0	0
		0	0	0	0	0	0	0	0
		0	0	0	0	0	0	0	0
		0	0	0	0	0	0	0	0
	顔面神経麻痺	0	0	0	0	0	0	0	0
心疾患 糖尿病		0	1	0	1	0	0	0	0
精神疾患	肺気腫	0	0	1	0	0	0	0	0
		0	0	0	0	0	0	0	0
熱中症	結核	0	0	0	0	0	0	0	0
		0	0	0	0	0	0	0	0
高血圧		1	0	0	0	0	0	0	0
		0	0	0	0	0	0	0	0
		0	0	0	0	0	0	0	0
	虫垂炎	0	0	0	0	0	0	0	0
		0	0	0	0	0	0	0	0
熱中症		0	0	0	0	0	0	0	0
精神疾患		0	0	1	0	0	0	0	0
		0	0	0	0	0	0	0	0
	C型慢性肝炎	0	0	0	0	0	0	0	0
高血圧		1	0	0	0	0	0	0	0
高血圧		1	0	0	0	0	0	0	0
	てんかん	0	0	0	0	0	0	0	0
	尿路結石	0	0	0	0	0	0	0	0
		0	0	0	0	0	0	0	0
		0	0	0	0	0	0	0	0
		0	0	0	0	0	0	0	0
		0	0	0	0	0	0	0	0
		0	0	0	0	0	0	0	0
		0	0	0	0	0	0	0	0
		0	0	0	0	0	0	0	0
	緑内障	0	0	0	0	0	0	0	0
		0	0	0	0	0	0	0	0
		0	0	0	0	0	0	0	0
	高脂血症、胃潰瘍、頸椎症	0	0	0	0	0	0	0	0
		0	0	0	0	0	0	0	0
		0	0	0	0	0	0	0	0
		0	0	0	0	0	0	0	0
精神疾患	バセドウ病	0	0	1	0	0	0	0	0
		0	0	0	0	0	0	0	0
		0	0	0	0	0	0	0	0
		0	0	0	0	0	0	0	0
高血圧 糖尿病		1	0	0	1	0	0	0	0
	乳癌、白内障	0	0	0	0	0	0	0	0
		0	0	0	0	0	0	0	0
		0	0	0	0	0	0	0	0
		0	0	0	0	0	0	0	0
		0	0	0	0	0	0	0	0
		0	0	0	0	0	0	0	0
		0	0	0	0	0	0	0	0
		0	0	0	0	0	0	0	0
	2日前（7/30）右肘打撲で内服中	0	0	0	0	0	0	0	0
		0	0	0	0	0	0	0	0
		0	0	0	0	0	0	0	0
		0	0	0	0	0	0	0	0
	2009年に東京医療センターにて入院歴あり（詳細不明）	0	0	0	0	0	0	0	0
		0	0	0	0	0	0	0	0
		0	0	0	0	0	0	0	0
		0	0	0	0	0	0	0	0
		0	0	0	0	0	0	0	0
	ASO、脊椎管狭窄症	0	0	0	0	0	0	0	0
		0	0	0	0	0	0	0	0
		0	0	0	0	0	0	0	0
		0	0	0	0	0	0	0	0
心疾患 脳血管障害 認知症	緑内障	0	1	0	0	1	0	0	1
高血圧	虫垂炎	1	0	0	0	0	0	0	0
		0	0	0	0	0	0	0	0
		0	0	0	0	0	0	0	0
		0	0	0	0	0	0	0	0
	IgA腎症、交通外傷	0	0	0	0	0	0	0	0
高血圧	心房細動、前立腺癌	1	0	0	0	0	0	0	0
高血圧	過活動膀胱	1	0	0	0	0	0	0	0
	喘息	0	0	0	0	0	0	0	0
		0	0	0	0	0	0	0	0
高血圧 糖尿病	高カリウム血症、高脂血症	1	0	0	1	0	0	0	0
		0	0	0	0	0	0	0	0
	ネフローゼ（13才の時）	0	0	0	0	0	0	0	0
	難聴	0	0	0	0	0	0	0	0
精神疾患 心疾患		0	1	1	0	0	0	0	0
	なし	0	0	0	0	0	0	0	0
高血圧		1	0	0	0	0	0	0	0
	なし	0	0	0	0	0	0	0	0
		0	0	0	0	0	0	0	0
		0	0	0	0	0	0	0	0
		0	0	0	0	0	0	0	0
脳血管障害 熱中症		0	0	0	0	1	0	0	0
高血圧	食道癌の手術後	1	0	0	0	0	0	0	0
	なし	0	0	0	0	0	0	0	0
	５歳時 左足背皮膚損傷	0	0	0	0	0	0	0	0
高血圧	ＣＫＤ	1	0	0	0	0	0	0	0
		0	0	0	0	0	0	0	0
心疾患	慢性腎臓病	0	1	0	0	0	0	1	0
高血圧	乳癌	1	0	0	0	0	0	0	0
熱中症		0	0	0	0	0	0	0	0
熱中症		0	0	0	0	0	0	0	0
		0	0	0	0	0	0	0	0
		0	0	0	0	0	0	0	0
高血圧	高脂血症	1	0	0	0	0	0	0	0
高血圧	前立腺肥大、COPD、結核、下肢？？	1	0	0	0	0	0	0	0
		0	0	0	0	0	0	0	0
		0	0	0	0	0	0	0	0
		0	0	0	0	0	0	0	0
		0	0	0	0	0	0	0	0
精神疾患		0	0	1	0	0	0	0	0
精神疾患 高血圧 心疾患 糖尿病		1	1	1	1	0	0	0	0
		0	0	0	0	0	0	0	0
	喘息	0	0	0	0	0	0	0	0
	小学生：肺のう胆、20歳：マイコプラズマ肺炎	0	0	0	0	0	0	0	0
		0	0	0	0	0	0	0	0
		0	0	0	0	0	0	0	0
		0	0	0	0	0	0	0	0
		0	0	0	0	0	0	0	0
		0	0	0	0	0	0	0	0
高血圧 脳血管障害 パーキンソン病		1	0	0	0	1	1	0	0
		0	0	0	0	0	0	0	0
	3才、小児喘息	0	0	0	0	0	0	0	0
		0	0	0	0	0	0	0	0
	appe、右尿管結石	0	0	0	0	0	0	0	0
		0	0	0	0	0	0	0	0
	子宮筋腫	0	0	0	0	0	0	0	0
		0	0	0	0	0	0	0	0
心疾患	大腿ヘルニア嵌頓、HT、回腸穿孔	0	1	0	0	0	0	0	0
		0	0	0	0	0	0	0	0
熱中症	胃潰瘍	0	0	0	0	0	0	0	0
心疾患	鼠径ヘルニア	0	1	0	0	0	0	0	0
	腰痛、腹膜炎	0	0	0	0	0	0	0	0
脳血管障害		0	0	0	0	1	0	0	0
		0	0	0	0	0	0	0	0
		0	0	0	0	0	0	0	0
		0	0	0	0	0	0	0	0
		0	0	0	0	0	0	0	0
		0	0	0	0	0	0	0	0
		0	0	0	0	0	0	0	0
	膀胱腫瘍	0	0	0	0	0	0	0	0
		0	0	0	0	0	0	0	0
	てんかん	0	0	0	0	0	0	0	0
糖尿病 脳血管障害		0	0	0	1	1	0	0	0
		0	0	0	0	0	0	0	0
心疾患	気管支喘息、鼡径ヘルニア	0	1	0	0	0	0	0	0
		0	0	0	0	0	0	0	0
		0	0	0	0	0	0	0	0
	急性散在性脳脊髄炎	0	0	0	0	0	0	0	0
		0	0	0	0	0	0	0	0
高血圧	骨粗鬆症	1	0	0	0	0	0	0	0
精神疾患 高血圧 心疾患	鉄欠乏性貧血	1	1	1	0	0	0	0	0
精神疾患 高血圧 心疾患	鉄欠乏性貧血	1	1	1	0	0	0	0	0
		0	0	0	0	0	0	0	0
		0	0	0	0	0	0	0	0
脳血管障害		0	0	0	0	1	0	0	0
		0	0	0	0	0	0	0	0
		0	0	0	0	0	0	0	0
		0	0	0	0	0	0	0	0
	鼡径ヘルニア	0	0	0	0	0	0	0	0
		0	0	0	0	0	0	0	0
高血圧 心疾患		1	1	0	0	0	0	0	0
精神疾患 糖尿病		0	0	1	1	0	0	0	0
		0	0	0	0	0	0	0	0
		0	0	0	0	0	0	0	0
		0	0	0	0	0	0	0	0
		0	0	0	0	0	0	0	0
		0	0	0	0	0	0	0	0
		0	0	0	0	0	0	0	0
	リストカット	0	0	0	0	0	0	0	0
		0	0	0	0	0	0	0	0
		0	0	0	0	0	0	0	0
		0	0	0	0	0	0	0	0
		0	0	0	0	0	0	0	0
		0	0	0	0	0	0	0	0
		0	0	0	0	0	0	0	0
		0	0	0	0	0	0	0	0
高血圧 熱中症	腰痛症	1	0	0	0	0	0	0	0
	なし	0	0	0	0	0	0	0	0
	なし	0	0	0	0	0	0	0	0
	なし	0	0	0	0	0	0	0	0
	内痔核	0	0	0	0	0	0	0	0
	なし	0	0	0	0	0	0	0	0
		0	0	0	0	0	0	0	0
		0	0	0	0	0	0	0	0
	なし	0	0	0	0	0	0	0	0
	なし	0	0	0	0	0	0	0	0
	アレルギー性鼻炎	0	0	0	0	0	0	0	0
	なし	0	0	0	0	0	0	0	0
	なし	0	0	0	0	0	0	0	0
	なし	0	0	0	0	0	0	0	0
高血圧 心疾患	脂質代謝異常	1	1	0	0	0	0	0	0
	特になし	0	0	0	0	0	0	0	0
糖尿病		0	0	0	1	0	0	0	0
	神経症	0	0	0	0	0	0	0	0
	熱性けいれん	0	0	0	0	0	0	0	0
		0	0	0	0	0	0	0	0
	なし	0	0	0	0	0	0	0	0
		0	0	0	0	0	0	0	0
脳血管障害 精神疾患	peep＜ｕｌｃｅｒ	0	0	1	0	1	0	0	0
		0	0	0	0	0	0	0	0
糖尿病		0	0	0	1	0	0	0	0
		0	0	0	0	0	0	0	0
		0	0	0	0	0	0	0	0
	整形外科	0	0	0	0	0	0	0	0
		0	0	0	0	0	0	0	0
		0	0	0	0	0	0	0	0
		0	0	0	0	0	0	0	0
高血圧 脳血管障害		1	0	0	0	1	0	0	0
高血圧 心疾患		1	1	0	0	0	0	0	0
		0	0	0	0	0	0	0	0
糖尿病		0	0	0	1	0	0	0	0
		0	0	0	0	0	0	0	0
精神疾患		0	0	1	0	0	0	0	0
	低身長	0	0	0	0	0	0	0	0
	人口肛門造設 直腸Ｋ	0	0	0	0	0	0	0	0
高血圧		1	0	0	0	0	0	0	0
		0	0	0	0	0	0	0	0
	髄膜炎	0	0	0	0	0	0	0	0
高血圧		1	0	0	0	0	0	0	0
精神疾患		0	0	1	0	0	0	0	0
		0	0	0	0	0	0	0	0
脳血管障害		0	0	0	0	1	0	0	0
		0	0	0	0	0	0	0	0
		0	0	0	0	0	0	0	0
		0	0	0	0	0	0	0	0
高血圧		1	0	0	0	0	0	0	0
		0	0	0	0	0	0	0	0
		0	0	0	0	0	0	0	0
		0	0	0	0	0	0	0	0
		0	0	0	0	0	0	0	0
		0	0	0	0	0	0	0	0
精神疾患	サインバルタ60mg	0	0	1	0	0	0	0	0
		0	0	0	0	0	0	0	0
		0	0	0	0	0	0	0	0
		0	0	0	0	0	0	0	0
精神疾患		0	0	1	0	0	0	0	0
		0	0	0	0	0	0	0	0
		0	0	0	0	0	0	0	0
熱中症		0	0	0	0	0	0	0	0
心疾患		0	1	0	0	0	0	0	0
		0	0	0	0	0	0	0	0
		0	0	0	0	0	0	0	0
		0	0	0	0	0	0	0	0
		0	0	0	0	0	0	0	0
		0	0	0	0	0	0	0	0
		0	0	0	0	0	0	0	0
		0	0	0	0	0	0	0	0
		0	0	0	0	0	0	0	0
		0	0	0	0	0	0	0	0
		0	0	0	0	0	0	0	0
		0	0	0	0	0	0	0	0
	なし	0	0	0	0	0	0	0	0
熱中症	なし	0	0	0	0	0	0	0	0
高血圧 認知症 パーキンソン病		1	0	0	0	0	1	0	1
精神疾患		0	0	1	0	0	0	0	0
	なし	0	0	0	0	0	0	0	0
		0	0	0	0	0	0	0	0
高血圧	肺がん、直腸癌	1	0	0	0	0	0	0	0
	前立腺肥大	0	0	0	0	0	0	0	0
		0	0	0	0	0	0	0	0
認知症	十二指腸乳頭部ガンope後	0	0	0	0	0	0	0	1
		0	0	0	0	0	0	0	0
		0	0	0	0	0	0	0	0
		0	0	0	0	0	0	0	0
		0	0	0	0	0	0	0	0
脳血管障害		0	0	0	0	1	0	0	0
熱中症		0	0	0	0	0	0	0	0
	なし	0	0	0	0	0	0	0	0
		0	0	0	0	0	0	0	0
高血圧		1	0	0	0	0	0	0	0
		0	0	0	0	0	0	0	0
	川崎病	0	0	0	0	0	0	0	0
		0	0	0	0	0	0	0	0
	なし	0	0	0	0	0	0	0	0
		0	0	0	0	0	0	0	0
		0	0	0	0	0	0	0	0
		0	0	0	0	0	0	0	0
	なし	0	0	0	0	0	0	0	0
	なし	0	0	0	0	0	0	0	0
	なし	0	0	0	0	0	0	0	0
		0	0	0	0	0	0	0	0
高血圧 心疾患	PPH	1	1	0	0	0	0	0	0
心疾患		0	1	0	0	0	0	0	0
	胃切除後	0	0	0	0	0	0	0	0
		0	0	0	0	0	0	0	0
		0	0	0	0	0	0	0	0
		0	0	0	0	0	0	0	0
脳血管障害		0	0	0	0	1	0	0	0
		0	0	0	0	0	0	0	0
		0	0	0	0	0	0	0	0
		0	0	0	0	0	0	0	0
		0	0	0	0	0	0	0	0
		0	0	0	0	0	0	0	0
		0	0	0	0	0	0	0	0
		0	0	0	0	0	0	0	0
	なし	0	0	0	0	0	0	0	0
		0	0	0	0	0	0	0	0
		0	0	0	0	0	0	0	0
	腎の病気	0	0	0	0	0	0	0	0
		0	0	0	0	0	0	0	0
	尿管結石	0	0	0	0	0	0	0	0
心疾患	wpw症候群アブレーション後	0	1	0	0	0	0	0	0
		0	0	0	0	0	0	0	0
		0	0	0	0	0	0	0	0
		0	0	0	0	0	0	0	0
		0	0	0	0	0	0	0	0
		0	0	0	0	0	0	0	0
		0	0	0	0	0	0	0	0
高血圧	大腸ガンＯＰＥ後	1	0	0	0	0	0	0	0
		0	0	0	0	0	0	0	0
		0	0	0	0	0	0	0	0
精神疾患	ジプレキサ、スローハイム、ベンザリン	0	0	1	0	0	0	0	0
		0	0	0	0	0	0	0	0
	ろうあ	0	0	0	0	0	0	0	0
		0	0	0	0	0	0	0	0
高血圧		1	0	0	0	0	0	0	0
	ろうあ者	0	0	0	0	0	0	0	0
		0	0	0	0	0	0	0	0
		0	0	0	0	0	0	0	0
		0	0	0	0	0	0	0	0
		0	0	0	0	0	0	0	0
		0	0	0	0	0	0	0	0
		0	0	0	0	0	0	0	0
		0	0	0	0	0	0	0	0
		0	0	0	0	0	0	0	0
		0	0	0	0	0	0	0	0
		0	0	0	0	0	0	0	0
		0	0	0	0	0	0	0	0
		0	0	0	0	0	0	0	0
		0	0	0	0	0	0	0	0
		0	0	0	0	0	0	0	0
		0	0	0	0	0	0	0	0
		0	0	0	0	0	0	0	0
		0	0	0	0	0	0	0	0
		0	0	0	0	0	0	0	0
高血圧	胃潰瘍	1	0	0	0	0	0	0	0
	なし	0	0	0	0	0	0	0	0
		0	0	0	0	0	0	0	0
		0	0	0	0	0	0	0	0
		0	0	0	0	0	0	0	0
		0	0	0	0	0	0	0	0
熱中症		0	0	0	0	0	0	0	0
		0	0	0	0	0	0	0	0
		0	0	0	0	0	0	0	0
		0	0	0	0	0	0	0	0
		0	0	0	0	0	0	0	0
	自律神経失調症、胃潰瘍	0	0	0	0	0	0	0	0
		0	0	0	0	0	0	0	0
		0	0	0	0	0	0	0	0
		0	0	0	0	0	0	0	0
		0	0	0	0	0	0	0	0
		0	0	0	0	0	0	0	0
	気管支喘息	0	0	0	0	0	0	0	0
		0	0	0	0	0	0	0	0
		0	0	0	0	0	0	0	0
		0	0	0	0	0	0	0	0
	急性腎不全	0	0	0	0	0	0	0	0
		0	0	0	0	0	0	0	0
		0	0	0	0	0	0	0	0
		0	0	0	0	0	0	0	0
高血圧		1	0	0	0	0	0	0	0
		0	0	0	0	0	0	0	0
		0	0	0	0	0	0	0	0
	なし	0	0	0	0	0	0	0	0
	BA	0	0	0	0	0	0	0	0
	なし	0	0	0	0	0	0	0	0
	なし	0	0	0	0	0	0	0	0
		0	0	0	0	0	0	0	0
		0	0	0	0	0	0	0	0
		0	0	0	0	0	0	0	0
脳血管障害	T12圧迫骨折、助骨骨折、出血性胃潰瘍	0	0	0	0	1	0	0	0
	なし	0	0	0	0	0	0	0	0
	なし	0	0	0	0	0	0	0	0
	なし	0	0	0	0	0	0	0	0
	なし	0	0	0	0	0	0	0	0
	なし	0	0	0	0	0	0	0	0
	なし	0	0	0	0	0	0	0	0
	肺硬変	0	0	0	0	0	0	0	0
	なし	0	0	0	0	0	0	0	0
	なし	0	0	0	0	0	0	0	0
	なし	0	0	0	0	0	0	0	0
	なし	0	0	0	0	0	0	0	0
	なし	0	0	0	0	0	0	0	0
	なし	0	0	0	0	0	0	0	0
	なし	0	0	0	0	0	0	0	0
	なし	0	0	0	0	0	0	0	0
	なし	0	0	0	0	0	0	0	0
	なし	0	0	0	0	0	0	0	0
高血圧		1	0	0	0	0	0	0	0
		0	0	0	0	0	0	0	0
		0	0	0	0	0	0	0	0
高血圧 心疾患		1	1	0	0	0	0	0	0
高血圧 脳血管障害		1	0	0	0	1	0	0	0
		0	0	0	0	0	0	0	0
		0	0	0	0	0	0	0	0
		0	0	0	0	0	0	0	0
精神疾患	重症筋無力症	0	0	1	0	0	0	0	0
糖尿病		0	0	0	1	0	0	0	0
	HL	0	0	0	0	0	0	0	0
高血圧	痛風	1	0	0	0	0	0	0	0
高血圧		1	0	0	0	0	0	0	0
高血圧		1	0	0	0	0	0	0	0
熱中症		0	0	0	0	0	0	0	0
		0	0	0	0	0	0	0	0
		0	0	0	0	0	0	0	0
		0	0	0	0	0	0	0	0
高血圧		1	0	0	0	0	0	0	0
脳血管障害		0	0	0	0	1	0	0	0
		0	0	0	0	0	0	0	0
		0	0	0	0	0	0	0	0
高血圧 熱中症		1	0	0	0	0	0	0	0
高血圧	甲状腺機能亢進年	1	0	0	0	0	0	0	0
		0	0	0	0	0	0	0	0
精神疾患 高血圧		1	0	1	0	0	0	0	0
		0	0	0	0	0	0	0	0
脳血管障害		0	0	0	0	1	0	0	0
		0	0	0	0	0	0	0	0
		0	0	0	0	0	0	0	0
		0	0	0	0	0	0	0	0
		0	0	0	0	0	0	0	0
		0	0	0	0	0	0	0	0
高血圧		1	0	0	0	0	0	0	0
		0	0	0	0	0	0	0	0
	ソケイヘルイニアＯＰＥ	0	0	0	0	0	0	0	0
熱中症		0	0	0	0	0	0	0	0
		0	0	0	0	0	0	0	0
		0	0	0	0	0	0	0	0
		0	0	0	0	0	0	0	0
		0	0	0	0	0	0	0	0
		0	0	0	0	0	0	0	0
		0	0	0	0	0	0	0	0
		0	0	0	0	0	0	0	0
		0	0	0	0	0	0	0	0
		0	0	0	0	0	0	0	0
精神疾患		0	0	1	0	0	0	0	0
		0	0	0	0	0	0	0	0
		0	0	0	0	0	0	0	0
		0	0	0	0	0	0	0	0
		0	0	0	0	0	0	0	0
		0	0	0	0	0	0	0	0
糖尿病		0	0	0	1	0	0	0	0
		0	0	0	0	0	0	0	0
高血圧		1	0	0	0	0	0	0	0
		0	0	0	0	0	0	0	0
	甲状腺機能↓	0	0	0	0	0	0	0	0
		0	0	0	0	0	0	0	0
高血圧		1	0	0	0	0	0	0	0
		0	0	0	0	0	0	0	0
高血圧		1	0	0	0	0	0	0	0
		0	0	0	0	0	0	0	0
		0	0	0	0	0	0	0	0
		0	0	0	0	0	0	0	0
		0	0	0	0	0	0	0	0
		0	0	0	0	0	0	0	0
高血圧 脳血管障害	ＣＫＤ、ＨＬ	1	0	0	0	1	0	0	0
心疾患 糖尿病		0	1	0	1	0	0	0	0
	発達障害	0	0	0	0	0	0	0	0
糖尿病		0	0	0	1	0	0	0	0
		0	0	0	0	0	0	0	0
		0	0	0	0	0	0	0	0
		0	0	0	0	0	0	0	0
		0	0	0	0	0	0	0	0
		0	0	0	0	0	0	0	0
		0	0	0	0	0	0	0	0
熱中症		0	0	0	0	0	0	0	0
精神疾患	ツムラ加味逍遙散、レンドルミン、ハルシオン	0	0	1	0	0	0	0	0
		0	0	0	0	0	0	0	0
高血圧		1	0	0	0	0	0	0	0
高血圧		1	0	0	0	0	0	0	0
糖尿病		0	0	0	1	0	0	0	0
		0	0	0	0	0	0	0	0
心疾患	腎不全（透析中） tbc	0	1	0	0	0	0	1	0
		0	0	0	0	0	0	0	0
		0	0	0	0	0	0	0	0
	なし	0	0	0	0	0	0	0	0
熱中症	白内障、右足部腫瘍	0	0	0	0	0	0	0	0
高血圧 心疾患 糖尿病	慢性腎機能傷害、ＣＯＰＤ	1	1	0	1	0	0	1	0
精神疾患	ビカモール、リスペリドン、ベンザリン、プルゼンド	0	0	1	0	0	0	0	0
	高脂血症、骨粗鬆症、甲状腺機能低下（約30年前）	0	0	0	0	0	0	0	0
		0	0	0	0	0	0	0	0
		0	0	0	0	0	0	0	0
脳血管障害	症候性てんかん、内頸動脈狭窄	0	0	0	0	1	0	0	0
		0	0	0	0	0	0	0	0
		0	0	0	0	0	0	0	0
高血圧 脳血管障害		1	0	0	0	1	0	0	0
精神疾患	アルコール依存症	0	0	1	0	0	0	0	0
高血圧	臍部悪性黒色腫、気管支拡張症	1	0	0	0	0	0	0	0
		0	0	0	0	0	0	0	0
高血圧 脳血管障害 認知症	アルツハイマー型認知症、喘息、自律神経失調症	1	0	0	0	1	0	0	1
高血圧		1	0	0	0	0	0	0	0
		0	0	0	0	0	0	0	0
		0	0	0	0	0	0	0	0
		0	0	0	0	0	0	0	0
		0	0	0	0	0	0	0	0
		0	0	0	0	0	0	0	0
	胆のう摘出術、交通事故にて前頭葉損傷、痛風	0	0	0	0	0	0	0	0
	肺水腫	0	0	0	0	0	0	0	0
高血圧 心疾患	肺炎、喘息、リウマち、ヘルペス、右白内障OP	1	1	0	0	0	0	0	0
	小児喘息	0	0	0	0	0	0	0	0
	両膝関節症	0	0	0	0	0	0	0	0
精神疾患	パニック障害	0	0	1	0	0	0	0	0
		0	0	0	0	0	0	0	0
精神疾患		0	0	1	0	0	0	0	0
		0	0	0	0	0	0	0	0
高血圧		1	0	0	0	0	0	0	0
心疾患		0	1	0	0	0	0	0	0
精神疾患		0	0	1	0	0	0	0	0
	なし	0	0	0	0	0	0	0	0
	不明	0	0	0	0	0	0	0	0
		0	0	0	0	0	0	0	0
糖尿病		0	0	0	1	0	0	0	0
		0	0	0	0	0	0	0	0
	精神発達障害	0	0	0	0	0	0	0	0
		0	0	0	0	0	0	0	0
精神疾患		0	0	1	0	0	0	0	0
糖尿病		0	0	0	1	0	0	0	0
		0	0	0	0	0	0	0	0
		0	0	0	0	0	0	0	0
		0	0	0	0	0	0	0	0
		0	0	0	0	0	0	0	0
		0	0	0	0	0	0	0	0
		0	0	0	0	0	0	0	0
		0	0	0	0	0	0	0	0
		0	0	0	0	0	0	0	0
		0	0	0	0	0	0	0	0
		0	0	0	0	0	0	0	0
		0	0	0	0	0	0	0	0
	皮膚炎	0	0	0	0	0	0	0	0
精神疾患		0	0	1	0	0	0	0	0
		0	0	0	0	0	0	0	0
		0	0	0	0	0	0	0	0
		0	0	0	0	0	0	0	0
		0	0	0	0	0	0	0	0
		0	0	0	0	0	0	0	0
		0	0	0	0	0	0	0	0
		0	0	0	0	0	0	0	0
		0	0	0	0	0	0	0	0
		0	0	0	0	0	0	0	0
		0	0	0	0	0	0	0	0
		0	0	0	0	0	0	0	0
		0	0	0	0	0	0	0	0
		0	0	0	0	0	0	0	0
		0	0	0	0	0	0	0	0
高血圧		1	0	0	0	0	0	0	0
		0	0	0	0	0	0	0	0
		0	0	0	0	0	0	0	0
		0	0	0	0	0	0	0	0
		0	0	0	0	0	0	0	0
		0	0	0	0	0	0	0	0
		0	0	0	0	0	0	0	0
		0	0	0	0	0	0	0	0
		0	0	0	0	0	0	0	0
		0	0	0	0	0	0	0	0
		0	0	0	0	0	0	0	0
		0	0	0	0	0	0	0	0
		0	0	0	0	0	0	0	0
		0	0	0	0	0	0	0	0
		0	0	0	0	0	0	0	0
		0	0	0	0	0	0	0	0
精神疾患		0	0	1	0	0	0	0	0
		0	0	0	0	0	0	0	0
高血圧	網膜剥離	1	0	0	0	0	0	0	0
	慢性硬膜下血腫	0	0	0	0	0	0	0	0
	脳炎	0	0	0	0	0	0	0	0
		0	0	0	0	0	0	0	0
心疾患	肺疾患	0	1	0	0	0	0	0	0
		0	0	0	0	0	0	0	0
		0	0	0	0	0	0	0	0
		0	0	0	0	0	0	0	0
		0	0	0	0	0	0	0	0
熱中症		0	0	0	0	0	0	0	0
認知症		0	0	0	0	0	0	0	1
	なし	0	0	0	0	0	0	0	0
心疾患	膀胱癌	0	1	0	0	0	0	0	0
	なし	0	0	0	0	0	0	0	0
精神疾患 パーキンソン病		0	0	1	0	0	1	0	0
	左足首骨折	0	0	0	0	0	0	0	0
	手の骨折	0	0	0	0	0	0	0	0
	腰の手術	0	0	0	0	0	0	0	0
	なし	0	0	0	0	0	0	0	0
熱中症		0	0	0	0	0	0	0	0
高血圧		1	0	0	0	0	0	0	0
		0	0	0	0	0	0	0	0
		0	0	0	0	0	0	0	0
		0	0	0	0	0	0	0	0
心疾患		0	1	0	0	0	0	0	0
		0	0	0	0	0	0	0	0
		0	0	0	0	0	0	0	0
高血圧		1	0	0	0	0	0	0	0
		0	0	0	0	0	0	0	0
高血圧		1	0	0	0	0	0	0	0
	大腸がん術後、ストーマ有り	0	0	0	0	0	0	0	0
	左肺全摘、胃がん術後、アルコール性肝硬変、気管支喘息	0	0	0	0	0	0	0	0
心疾患 脳血管障害		0	1	0	0	1	0	0	0
脳血管障害		0	0	0	0	1	0	0	0
	胆のう摘出	0	0	0	0	0	0	0	0
高血圧 糖尿病		1	0	0	1	0	0	0	0
		0	0	0	0	0	0	0	0
	頸椎手術	0	0	0	0	0	0	0	0
糖尿病		0	0	0	1	0	0	0	0
	バセドウ病	0	0	0	0	0	0	0	0
		0	0	0	0	0	0	0	0
		0	0	0	0	0	0	0	0
		0	0	0	0	0	0	0	0
		0	0	0	0	0	0	0	0
高血圧 脳血管障害		1	0	0	0	1	0	0	0
		0	0	0	0	0	0	0	0
糖尿病 脳血管障害		0	0	0	1	1	0	0	0
		0	0	0	0	0	0	0	0
高血圧 糖尿病		1	0	0	1	0	0	0	0
		0	0	0	0	0	0	0	0
		0	0	0	0	0	0	0	0
心疾患 脳血管障害	腎不全	0	1	0	0	1	0	1	0
心疾患		0	1	0	0	0	0	0	0
高血圧 心疾患		1	1	0	0	0	0	0	0
		0	0	0	0	0	0	0	0
高血圧		1	0	0	0	0	0	0	0
		0	0	0	0	0	0	0	0
高血圧		1	0	0	0	0	0	0	0
心疾患		0	1	0	0	0	0	0	0
精神疾患		0	0	1	0	0	0	0	0
		0	0	0	0	0	0	0	0
		0	0	0	0	0	0	0	0
	左足骨折ＯＰ	0	0	0	0	0	0	0	0
心疾患 脳血管障害		0	1	0	0	1	0	0	0
脳血管障害		0	0	0	0	1	0	0	0
		0	0	0	0	0	0	0	0
高血圧		1	0	0	0	0	0	0	0
[truncated: 131 more rows]
